# Supplementary material for: Tunable Methacrylamides for Covalent Ligand Directed Release Chemistry
Source: J Am Chem Soc. 2021 Mar 25;143(13):4979–92. doi: 10.1021/jacs.0c10644 (PMC8041284; doi:10.1021/jacs.0c10644)
Supplement: Supplementary file 3 — ja0c10644_si_003.xlsx [file ja0c10644_si_003.xlsx]

## Sheet: Dataset S1
Dataset S1: isoTOP ABPP using Desthiobiotin-Valine-azidolysine light or heavy peptides of mino cells trated with 1 µM compound for 2h
3c			3h			Ibrutinib
peptide	Proteins	isoTOP-ABPP H/L Ratio	peptide	Proteins	isoTOP-ABPP H/L Ratio	peptide	Proteins	isoTOP-ABPP H/L Ratio
ALLDSSENUDR	Q5VT52_C903	0	ALLDSSENUDR	Q5VT52_C903	0	ALLDSSENUDR	Q5VT52_C903	0
DITPSELPANPGULHSK	Q9UHP7_C22	0	ANUSDNEFTQALTAAIPPESLTR	Q16891_C603	0	FVQUPDGELQK	Q9Y230_C227	0
FVQUPDGELQK	Q9Y230_C227	0	FTUTVTHTDLPSPLK	P01871_C303	0	GLIAAIUAGPTALLAHEIGFGSK	Q99497_C106	0
GLGLSPDLVVUR	P17812_C216	0	FVQUPDGELQK	Q9Y230_C227	0	LQFSYVEULLYSFHQLGR	Q9BZZ5_C345	0
PVUAVLLLFPITEK	P15374_C50	0	GLIAAIUAGPTALLAHEIGFGSK	Q99497_C106	0	NGYDYGQUR	Q13242_C80	0
QLUDNAGFDATNILNK	Q99832_C450	0	GLUEQNLNPDANPR	Q9Y2H0_C864	0	PVUAVLLLFPITEK	P15374_C50	0
SFFDNISUDDNR	Q8ND56_C375	0	GUILTLVER	Q99613_C443;B5ME19_C444	0	YAGLSTUFR	P49591_C300	0
YAGLSTUFR	P49591_C300	0	IFUGDLGNEVNDDILAR	Q9BTD8_C385	0	GLPFGUSK	P31942_C27;P55795_C122;P31943_C122	0.284417
GLIAAIUAGPTALLAHEIGFGSK	Q99497_C106	0.0132177	PVUAVLLLFPITEK	P15374_C50	0	AWNAYPYUR	Q00169_C94;P48739_C94	0.305963
CIEELUQK	O43805_C23	0.144358	QELAVFUSPEPPAK	Q9Y490_C2161	0	EMNPALGIDULHK	P48643_C493	0.349569
SYUAEIAHNVSSK	P62910_C96	0.202809	VFIMDNUEELIPEYLNFIR	P07900_C374	0	FDYYMPAIAGUR	P00813_C75	0.398521
QIULVMLETLSQSPQGR	Q15365_C163	0.222799	YAGLSTUFR	P49591_C300	0	LUSALTLSGLVEVK	Q6FI81_C116	0.433172
QUSSGLQAVASIAGGIR	P09110_C123	0.269199	AAGUDFTNVVK	P52758_C71	0.238937	LENUNYAVELGK	P13796_C460;P13797_C463	0.499747
VAAAESMPLLLEUAR	O00410_C733	0.363443	LIQFUAIDELGTNYPK	Q9UHR5_C172	0.252818	TNHIGHTGYLNTVTVSPDGSLUASGGK	P63244_C207	0.538346
DLLVENVPYUDAPTQK	Q5U5X0_C97	0.383219	LEDVALQILLAUPVSK	P42704_C361	0.286639	SAEALAFSDUR	Q15306_C250	0.552874
EFTTULTTAGVK	Q9NRY5_C438	0.417974	LVIYGGMSGUR	P51610_C227	0.323123	ITFUTGIR	P55036_C87	0.571442
IGSSLYALGTQDSTDIUK	Q9UNH7_C264	0.425173	AITIAGIPQSIIEUVK	Q15366_C158	0.350962	AITIAGIPQSIIEUVK	Q15366_C158	0.635104
SLQQPGLPSQSUSVQSSGGQPPGR	Q53ET0_C515	0.459099	LPTDLTAUDNR	Q96RS6_C111	0.383035	SUPVVQSSQHLFLDLPK	P56192_C441	0.660105
NIUFTVWDVGGQDK	P84085_C62	0.474562	TDTVLILUR	Q9HB71_C154	0.386508	TYIQUIAAISR	Q86VP6_C237	0.680344
AITIAGIPQSIIEUVK	Q15366_C158	0.528493	LQPIALSCVLNIGAUK	Q08752_C282	0.405637	SISYQISTNUSR	Q9NX38_C74	0.685281
IIVAUIETLR	Q14008_C144	0.536903	GLAAALLLUQNK	O43290_C645	0.40601	GUILTLVER	Q99613_C443;B5ME19_C444	0.689916
LQHINPLLPAULNK	Q9BTE3_C325	0.54077	LUEETPITSVPR	Q9P107_C895	0.418882	VNIEGGAIALGHPLGASGUR	Q9BWD1_C360	0.692511
GLPFGUSK	P31942_C27;P55795_C122;P31943_C122	0.540955	VLTUTDLEQGPNFFLDFENAQPTESEK	Q9NUQ9_C10	0.462204	ALANVNIGSLIUNVGAGGPAPAAGAAPAGGPAPSTAAAPAEEK	P05386_C61	0.693038
TSGSQDSQPSPLALLAATUSK	Q02446_C55	0.544695	VALAEAUR	P29144_C150	0.477025	SVAAGUPVLLGK	Q9NQS1_C251	0.700502
VALAEAUR	P29144_C150	0.549696	LYQEUEK	O95757_C270;Q92598_C270	0.490079	MLVQUMQDQEHPSIR	O00410_C180	0.70559
IQASGILQLFASLLTPQSSUK	P52306_C64	0.578623	EASSUAVNLVLR	Q9UEW8_C450	0.490629	VGLGIUYDMR	Q9NQR4_C153	0.713948
HHITPLLSAVYEGHVSUVK	P58546_C83	0.589225	TIUDPEEFLK	Q15052_C25	0.491733	LUSSSSSDTSSR	Q86WB0_C406	0.738339
MVDQLFUK	P78347_C475	0.614708	NTPSFLIAUNK	Q9Y5M8_C179	0.49381	EDGVFNISVDNTUSLFR	P49915_C137	0.75136
ALANVNIGSLIUNVGAGGPAPAAGAAPAGGPAPSTAAAPAEEK	P05386_C61	0.617118	TYIQUIAAISR	Q86VP6_C237	0.495149	TLPTLQELHLSDNLLGDAGLQLLCEGLLDPQUR	P13489_C142	0.753145
DVUISLEIDDLK	O75822_C188	0.627844	LQFSYVEULLYSFHQLGR	Q9BZZ5_C345	0.495374	IFHLEVUSR	O75886_C85;Q92783_C85	0.754081
LLQDYPITDVUQILQK	Q9NVG8_C387	0.63088	GNAAVLDYUR	Q9BV81_C29	0.538141	FVLCPEUENPETDLHVNPK	P55010_C102	0.756441
ANNNAAVAPTTUPLQPVTDPFAFSR	O15027_C46	0.634896	FILLAUDGLFK	Q9H0C8_C325	0.546809	IQEALNULVK	Q2NKX8_C1222	0.762495
DDVIQIUGPADGIR	Q12800_C369	0.642593	QVFQQTISUPEGLR	Q14653_C222	0.550151	ALVLELUCNDESGEDVEVPYVR	P22314_C1039	0.775723
EFUENLSADCR	P30153_C310	0.652678	TLPTLQELHLSDNLLGDAGLQLLCEGLLDPQUR	P13489_C142	0.565497	ENVIMSQILPUIK	P30153_C329	0.783312
IPLVVYGUQNER	Q7Z6V5_C126	0.66783	EAQSIUER	P63010_C241;Q10567_C241	0.575629	SQASGPEPELYASVUAQTR	Q9Y3P8_C173	0.78762
AVLLVGLUDSGK	Q9Y5M8_C73	0.679393	TVUDAAEK	O60664_C60	0.593723	LYQEUEK	O95757_C270;Q92598_C270	0.789269
VLIEILUTR	P20073_C285	0.689826	WLLQGIFSTTVLUQK	Q01650_C496	0.599984	NIQFSUK	P28907_C275	0.790649
ALEFAPAUHR	Q99615_C175	0.712289	GLFVAUR	P18858_C434	0.600249	GMLENUILLSLFAK	Q9NX18_C83	0.814185
EAIIUK	O75874_C114	0.718282	LULNICVGESGDR	P62913_C21	0.608476	AQEFVNUK	P35754_C8	0.814872
SPISDNSGUDAPGNSNPSLSVPSSAESEK	Q99590_C346	0.719706	EFTTULTTAGVK	Q9NRY5_C438	0.618553	LLUGGGIAADR	P05091_C386	0.817762
LUNYLSHHLTISPQSGNFR	Q9H074_C222	0.721238	YHALLIPSUPGALTDLASSGSLAR	Q8NB37_C94	0.619549	EMFPYEASTPTGISASUR	P42167_C363	0.844861
SDNVVEGNUADELLQNSHR	O43716_C99	0.726319	DEUNVVEVVAR	O75607_C79	0.622548	APTYFUGQTLTFR	Q8IUI8_C313	0.84532
AVIFULSADK	P60981_C39	0.735437	ALANVNIGSLIUNVGAGGPAPAAGAAPAGGPAPSTAAAPAEEK	P05386_C61	0.634063	NNLASUYLK	Q07866_C390;Q9NSK0_C388;Q9H0B6_C375	0.853395
FUETTIGSK	Q8N335_C164	0.740696	GUPPVFNTLR	Q9BXJ9_C322	0.643386	LUDFNPK	P09496_C218	0.85406
TVUDAAEK	O60664_C60	0.747535	GLPFGUSK	P31942_C27;P55795_C122;P31943_C122	0.644765	MSSYAFFVQTUR	P26583_C23;B2RPK0_C23;P09429_C23	0.856638
LGYTPVUR	Q15102_C205	0.753266	AYUHILLGNYCVAVADAK	Q9Y2Z0_C54	0.647303	VUASVTFK	P55060_C61	0.857102
AEIISLUK	Q9BXP5_C441	0.763554	VWFUNR	P28069_C263;Q14863_C283;Q06416_C278;Q01860_C279;P49335_C327;Q9UKI9_C330;P20265_C403;Q03052_C388;P09086_C346;P20264_C455;P14859_C428	0.650971	GVGTDEAULIEILASR	P50995_C294	0.858316
EUELYVQK	P10644_C18	0.767266	EVUGFAPYER	Q9Y3U8_C48	0.658943	AVLLVGLUDSGK	Q9Y5M8_C73	0.864941
EUSFEQLEHVR	Q9BUN5_C114	0.77156	EUSLQVPEDELVSTLK	P11441_C13	0.675439	LIDFLEUGK	P17844_C234	0.869185
SUNLDEQQELVER	P08575_C610	0.773242	GTVLLADNVIUPGAPDFLAHVR	P21964_C223	0.679075	STVHEILUK	P07355_C9;A6NMY6_C9	0.87067
VQSUPDPAVYGVVQSGDHIGR	Q9C0C9_C598	0.776571	SVLFVULGNICR	P24666_C13	0.694127	GLPWSUSADEVQR	P31943_C22	0.874627
SUQFVAVR	P07814_C1377	0.780289	AQEFVNUK	P35754_C8	0.697157	SUGLHVTSIK	P17812_C30	0.876602
QVINNAUATQAIVSVLLNCTHQDVHLGETLSEFK	Q9Y5K5_C88	0.783582	VUEDLDTSVNLAWTSGTNCTR	P45880_C210	0.700153	TLSGMESYUVR	P50991_C450	0.876779
FAEULEK	Q8IYB3_C33	0.786019	NTENUDFLFSPPEVTGR	Q9Y6A5_C20	0.711455	IQCTLQDVGSALATPUSSAR	Q96EY8_C132	0.879344
QQLVELVAEQADLEQTFNPSDPDUVDR	Q9BZZ5_C234	0.786229	HDGSEPUVDVLFGDGHR	Q96EL3_C63	0.712295	DTAQQGVVNFPYDDFIQUVMSV	P30626_C194	0.880864
GVGTDEAULIEILASR	P50995_C294	0.787099	STVHEILUK	P07355_C9;A6NMY6_C9	0.716722	NGFQDSPUEDEWESR	O43516_C446	0.882522
EIQPULAESR	O75150_C890	0.788856	TVDSUFQDLK	Q9NQ48_C35	0.719423	SIUEVLDLER	P35659_C161	0.885709
VVYGGGAAEISUALAVSQEADK	P48643_C429	0.793554	PIIFDUR	P35232_C69	0.723078	DGTILUTLMNK	Q99439_C61	0.88591
ALANSLAUQGK	P04075_C339	0.801502	IIYEQEGVYIHSSUGK	Q8TC07_C24	0.729997	GLSNLFLSUPIPK	Q9Y570_C312	0.886915
VWFUNR	P28069_C263;Q14863_C283;Q06416_C278;Q01860_C279;P49335_C327;Q9UKI9_C330;P20265_C403;Q03052_C388;P09086_C346;P20264_C455;P14859_C428	0.808591	GNPVPILIPUHR	P16455_C145	0.730336	AASVFVLYATSUANNFAMK	Q9NRF9_C51	0.887151
ELNLSFUEIK	P46060_C303	0.811993	SDNVVEGNUADELLQNSHR	O43716_C99	0.73362	RUPGESLINPGFK	Q9BUH6_C180	0.891368
TYIQUIAAISR	Q86VP6_C237	0.812163	EIEUSIAGAHEK	Q6I9Y2_C90	0.738852	DLFTUTIK	Q86VP6_C571	0.891472
ILUFYGPPGVGK	P36776_C520	0.818563	AHEILPNLVCUSAK	P50990_C149	0.741329	EAIIUK	O75874_C114	0.891831
VAASUGAIQYIPTELDQVR	Q7L2H7_C134	0.824642	IFHLEVUSR	O75886_C85;Q92783_C85	0.74473	FTPTVPHUSLATLIGLCLR	Q9H5X1_C90	0.896092
IFHLEVUSR	O75886_C85;Q92783_C85	0.824941	TMHHLLLEVEVIEGTLQUPESGR	Q9UI30_C100	0.747285	VAVUDIPPR	Q9BUF5_C354;Q13509_C354;Q9H4B7_C354	0.905448
EVUGFAPYER	Q9Y3U8_C48	0.825431	LGYTPVUR	Q15102_C205	0.751927	MVMTVFAULMGK	P13796_C618;Q14651_C619	0.906724
NUSSFLIK	P46779_C13	0.827417	VVYGGGAAEISUALAVSQEADK	P48643_C429	0.753894	NULTNFHGMDLTR	P61247_C96	0.908118
FLMEUR	Q13541_C62	0.82753	TDSPSUEYSR	Q9HAV4_C419	0.763982	EIQPULAESR	O75150_C890	0.908674
NLFISUK	P42166_C280	0.834146	EILLEGUAEK	Q6PID6_C55	0.764769	GFGHIGIAVPDVYSAUK	Q04760_C139	0.909313
LTSLQLQHLFMILASPR	Q96JB5_C68;Q96JB5_C26;Q96JB5_C216;Q96JB5_C165;Q96JB5_C150;Q96JB5_C136	0.835987	TLFLAVQVQNEEGKUEVTEVSK	O95433_C56	0.766106	EUSLQVPEDELVSTLK	P11441_C13	0.91385
TLPTLQELHLSDNLLGDAGLQLLCEGLLDPQUR	P13489_C142	0.836671	SIDLPIQSSLUR	O95757_C589	0.775225	STTTSDPPNIUK	Q9Y520_C2340	0.918138
LLUSQLQVADFLQNILAQEDTAK	O95229_C54	0.836838	AAUEQQAVALTLQEDR	Q9BUH6_C80	0.77938	LULNICVGESGDR	P62913_C21	0.919251
TFNUGVGAVLVVSK	P22102_C733	0.839253	TVGVQGDUR	P49915_C523	0.779616	VNPLGGAVALGHPLGUTGAR	P09110_C381	0.925506
AVDQVUTFLFK	O15541_C15	0.842282	SYUAEIAHNVSSK	P62910_C96	0.781745	VUNFLASQVPFPSR	Q99714_C214	0.925886
AHEILPNLVCUSAK	P50990_C149	0.846204	ANNNAAVAPTTUPLQPVTDPFAFSR	O15027_C46	0.783282	ALQELPLULR	Q9NQS1_C193	0.926395
LGNYAGAVQDUER	O43765_C148	0.84715	EAIIUK	O75874_C114	0.795614	TTANAIYUPPK	O00231_C202	0.928127
DLTTAGAVTQUYR	Q02543_C109	0.847708	NVLVIGTTGSQTTFLPEGELPEUAR	Q5TDH0_C361	0.795723	CHLUNYACR	Q13422_C178	0.932234
IUANDAIPK	Q96EY4_C162	0.848385	VVVVQAISALUQK	Q9UBF2_C387;Q9Y678_C387	0.799278	EDTEEISUR	O95999_C57	0.934428
SDQQLDUALDLMR	P47756_C8	0.849543	IQEALNULVK	Q2NKX8_C1222	0.799743	AVQVDDDQFUK	Q9BRV8_C164	0.934834
SVAAGUPVLLGK	Q9NQS1_C251	0.851022	DVUISLEIDDLK	O75822_C188	0.800872	GUAVVEFK	P52272_C114	0.938371
ENPUQEQGDVIQIK	Q9H3P2_C471	0.851355	ENUGIYFPEIK	Q5TFE4_C179	0.802883	AUQIFVR	P52272_C653	0.938965
LSQEUPIK	Q9Y6E2_C270	0.854158	ETCLITFLLAGIEUPR	Q7KZF4_C560	0.803653	HUSQVDSVR	Q14247_C112	0.940566
FNAVLUSR	P50995_C384	0.858752	LUAAAASILGK	P30046_C24;A6NHG4_C24	0.804161	LUVQNSHQEAR	Q9H0L4_C150	0.943368
IIYEQEGVYIHSSUGK	Q8TC07_C24	0.858792	LLUSQLQVADFLQNILAQEDTAK	O95229_C54	0.805082	VVLLGEGUVGK	Q9UL25_C29	0.943419
GUPPVFNTLR	Q9BXJ9_C322	0.860817	NLEAVETLGSTSTIUSDK	P13637_C364;P50993_C372;P05023_C374;Q13733_C382	0.805834	TYADYESVNECMEGVUK	P84090_C33	0.943571
AUVFGNEPK	Q8TB61_C80	0.861265	AVLUPPPVK	P63000_C178;P60763_C178	0.809071	EVUGFAPYER	Q9Y3U8_C48	0.945558
LAAQSUALSLVR	Q08211_C242	0.861715	LWNTLGVUK	P63244_C138	0.81673	SPAUPFDK	Q9BYV9_C370	0.947735
WTQTLSELDLAVPFUVNFR	Q9Y266_C188	0.868297	ELETVUNDVLSLLDK	Q04917_C97	0.816871	LLGHWEEAAHDLALAUK	Q8IZP2_C205;P50502_C209	0.948159
LLESLTPLUEDDNQAQEIIK	Q12912_C264	0.868337	ATIELUSTHANDASALR	P55060_C195	0.820757	VDUDQHSDIAQR	Q9BS26_C92	0.950623
LVIYGGMSGUR	P51610_C227	0.869089	GGTLFGGEVUK	P42166_C684	0.828741	FVYHLSDLUK	P01591_C91	0.951455
EDTEEISUR	O95999_C57	0.869985	VVFUPVK	Q9UBE0_C214	0.829653	AHVVPUFDASK	P21333_C1157	0.951601
HTGUCGDNDPIDVCEIGSK	Q15181_C113	0.873327	IQAVIDSGVUR	O60684_C296;O15131_C296	0.830627	VWFUNR	P28069_C263;Q14863_C283;Q06416_C278;Q01860_C279;P49335_C327;Q9UKI9_C330;P20265_C403;Q03052_C388;P09086_C346;P20264_C455;P14859_C428	0.954295
DVLIEFYAPWCGHUK	P30101_C409;P13667_C558	0.875112	NNLASUYLK	Q07866_C390;Q9NSK0_C388;Q9H0B6_C375	0.831499	VVFUPVK	Q9UBE0_C214	0.956607
NIQFSUK	P28907_C275	0.878439	RUPGESLINPGFK	Q9BUH6_C180	0.834916	ANVVAEUTLK	Q9UJU2_C321	0.956713
TVLIAUNVK	P25205_C263	0.880357	YMAUCLLYR	Q9BQE3_C315;P68363_C315;P68366_C315;Q71U36_C315;A6NHL2_C322	0.83843	NIUQQVNIK	Q14152_C78	0.957125
LFDSIUNNK	P08754_C254;P63096_C254;P04899_C255	0.881319	VYPYLUR	Q14566_C91	0.839008	TQVUGILR	P11413_C13	0.958287
LTSSVSUALDEAAAALTR	Q8IWZ3_C181;O75179_C210	0.881615	IAVAAQNUYK	P60174_C67	0.839698	SWUPDCVQAEPVVR	Q9BRA2_C43	0.960826
TIESUK	Q9ULU4_C567	0.881848	LAIQUR	Q9HBM6_C77;Q16594_C77	0.840215	NIQEPTETUFEEAQK	O14921_C120	0.961377
SISYQISTNUSR	Q9NX38_C74	0.88298	TIESUK	Q9ULU4_C567	0.840559	GLFVAUR	P18858_C434	0.964077
ENQWUEEK	P63208_C160	0.883432	ESULEAYTGIVQGLK	Q14974_C765	0.842269	LFLDLAUR	Q15771_C168	0.965492
EAQSIUER	P63010_C241;Q10567_C241	0.885632	GQNVTEEEULEK	Q9NZD2_C176	0.844275	LSQEUPIK	Q9Y6E2_C270	0.966127
VVPTULR	Q14653_C371	0.887517	ITQUSVEIQR	O15400_C28	0.845218	GNEUFQK	P31948_C370	0.966769
GQNVTEEEULEK	Q9NZD2_C176	0.888046	GVLFYGPPGUGK	P55072_C522	0.846871	QAHLUVLASNCDEPMYVK	P25398_C50	0.969303
ASEQIYGTPSSSPYEULR	Q14203_C888	0.890553	DGVADVSIEDSVISLSGDHUIIGR	P00441_C112	0.846993	LGYTPVUR	Q15102_C205	0.969428
ALQELPLULR	Q9NQS1_C193	0.890661	DHWVHVLVPMGFVIGUYLDR	O75438_C25	0.847666	ESLUDSPHQNLSR	O15042_C65	0.969692
VVUDENGSK	P11940_C132;Q13310_C132	0.892716	VAASUGAIQYIPTELDQVR	Q7L2H7_C134	0.849643	SMUAGQR	Q6P582_C80;Q6NZ67_C80	0.97122
NVVAEULGK	Q86VP6_C954	0.89314	AYHEQLSVAEITNAUFEPANQMVK	P68363_C295;P68366_C295;Q71U36_C295;Q6PEY2_C295;P0DPH8_C295;P0DPH7_C295	0.849885	AUDILAIDK	O00273_C47	0.974475
NULTNFHGMDLTR	P61247_C96	0.893924	SAEALAFSDUR	Q15306_C250	0.85182	IFFDDYVACUVK	P28676_C182	0.97622
DLFTUTIK	Q86VP6_C571	0.894745	VVLLGEGUVGK	Q9UL25_C29	0.852811	IAVYSUPFDGMITETK	P50990_C244	0.9767
GFGHIGIAVPDVYSAUK	Q04760_C139	0.895852	TSTILAUAK	P40937_C73	0.854267	NUTIVSPDAGGAK	P60891_C165	0.977053
IQEALNULVK	Q2NKX8_C1222	0.895885	LVVVDFSATWCGPUK	P10599_C35	0.857995	DIUNDVLSLLEK	P63104_C94	0.977445
NUIIVSPDAGGAK	P21108_C165;P11908_C165	0.897195	FNYSVQEESDTULGGK	Q9P287_C275	0.858458	AVDQVUTFLFK	O15541_C15	0.977833
VTEETVYTUTGHPLK	P40937_C238	0.898816	LUVQNSHQEAR	Q9H0L4_C150	0.865871	GTLTLUPYHSDR	Q13200_C779	0.977914
VFVVGTEAEAUR	Q9H7N4_C362	0.900589	FUETTIGSK	Q8N335_C164	0.867967	TYDATTHFETTUDDIK	P50395_C414	0.979446
WUEYGLTFTEK	P45880_C76	0.90125	TIAPUQK	P38646_C366	0.869131	TFNUGVGAVLVVSK	P22102_C733	0.981039
NFLYAWUGK	Q08211_C12	0.902729	EIVESUDLK	O94979_C644	0.869241	NVLVIGTTGSQTTFLPEGELPEUAR	Q5TDH0_C361	0.981732
EGTDSSQGIPQLVSNISAUQVIAEAVR	Q99832_C29	0.903029	TFNUGVGAVLVVSK	P22102_C733	0.870529	ASLUISTK	P09874_C429	0.981888
NGFQDSPUEDEWESR	O43516_C446	0.90324	TEUYGYALGDATR	P53041_C77	0.871715	DULNVLNK	Q99471_C49	0.98401
LQDLSSUITQGK	P29590_C389	0.904408	AUDILAIDK	O00273_C47	0.872912	AYGFSUDGEGVLK	Q99622_C73	0.984476
AIVDALPPPUESACTVPTDVDK	Q15181_C270	0.907797	NVVAEULGK	Q86VP6_C954	0.874266	EVUPVLDQFLCHVAK	Q9NY27_C22	0.987244
THSLVUPETVSR	Q86WQ0_C7	0.909729	LVTEUEQK	Q06546_C421	0.874876	DETVSDUSPHIANIGR	P47756_C206	0.987355
YEPFSFADDIGSNNUGYYDLQAVLTHQGR	P54578_C415	0.910142	LUSSSSSDTSSR	Q86WB0_C406	0.876503	APFLUER	O14530_C135	0.987419
ILAUDDLDEAAR	Q9P2R7_C430	0.913325	AUTTEEDQEK	P49915_C489	0.876992	TFUQLILDPIFK	P13639_C290	0.987519
NPAVWLNTSQPLUK	Q9UBB5_C359	0.915797	ECVQEUVSEFISFITSEASER	P25208_C89	0.882573	IQHSSALSSUYSR	Q13905_C154	0.990134
EMFPYEASTPTGISASUR	P42167_C363	0.915923	IHLUQR	O43678_C24	0.883933	DHWVHVLVPMGFVIGUYLDR	O75438_C25	0.991347
LULNICVGESGDR	P62913_C21	0.917496	LSIQCYLSALDR	Q01581_C86;Q01581_C69;Q01581_C59;Q01581_C268;Q01581_C237;Q01581_C129;Q01581_C12	0.885002	VLSHNLUTVLK	Q9UH65_C40	0.991523
LVPUILEAAK	Q96ER3_C248	0.917671	DSLDQFDUK	Q9HAV4_C1131	0.885928	LLESLTPLUEDDNQAQEIIK	Q12912_C264	0.992008
DUDHADEQK	P62633_C111	0.919122	YGETANEUGEAFFFYGK	P49321_C84	0.887448	AVLUPPPVK	P63000_C178;P60763_C178	0.992039
EMETPLSALGIQDGUR	Q99933_C213	0.919395	ELANSPDUPQMCAYK	P48739_C187	0.888147	DYTGUSTSESLSPVK	O95297_C203	0.993808
VVLUGGSSR	Q0VDF9_C335	0.920574	VGEATETALTULVEK	Q93084_C447;P16615_C447	0.888959	NMAUVQR	P37802_C124	0.995435
MSSYAFFVQTUR	P26583_C23;B2RPK0_C23;P09429_C23	0.921526	AVAHHTDUTFIR	P62195_C209	0.890076	ELUSLNQEDFFQR	Q06546_C223	0.995681
VTEAPUYPGAPSTEASGQTGPQEPTSAR	P40222_C523	0.921822	NUSETQYESK	P61981_C112	0.892118	LFSFTPAWNWTUK	Q9ULZ3_C173	0.997566
PIIFDUR	P35232_C69	0.923704	VUNPIITK	P11142_C603	0.895036	DGTILUTLMNK	Q99439_C61	0.99766
HTSALUNSCR	Q9Y490_C1506	0.924212	AVUMLSNTTAVAEAWAR	Q9BQE3_C376	0.895326	FLVCADCEIGPIGWHULDDK	P47224_C106	0.997885
LUEETPITSVPR	Q9P107_C895	0.924244	ENVIMSQILPUIK	P30153_C329	0.895439	DFTPVUTTELGR	P30041_C47	0.999466
GDSEPTPGUSGLGPGGVR	Q8WW01_C13	0.924925	ELIEUAR	Q9Y490_C1953;Q9Y4G6_C1954	0.895614	FAUHSASLTVR	Q15233_C145	0.99947
YSNVIFLEVDVDDUQDVASECEVK	P10599_C62	0.925097	YLLVEFYAPWCGHUK	P07237_C56	0.897275	ATELFVQULATYSYR	Q9NRG0_C55	0.999936
VLTGVAGEDAEUHAAK	O95373_C736	0.92544	NGFQDSPUEDEWESR	O43516_C446	0.899781	HUASQYSELLETTETPK	Q9H0E9_C64	1.00096
AIANEUQANFISIK	P55072_C535	0.926692	VFVVGTEAEAUR	Q9H7N4_C362	0.900828	LNISFPATGUQK	P62753_C12	1.0038
ELQAAUR	O95202_C379	0.927113	ESULQFYHAELK	P50453_C108	0.900981	VVPTULR	Q14653_C371	1.00647
NLADULR	P49721_C91	0.927143	EUYQSHR	Q8WUM4_C512	0.90397	NTGQTUVCSNQFLVQR	P51649_C340	1.01018
VUTLAIIDPGDSDIIR	P62888_C92	0.928102	SUGLHVTSIK	P17812_C30	0.904174	DILIAUR	P42704_C1043	1.01179
AFQNTATAUAPVSHYR	Q9H814_C51	0.928768	ALEFAPAUHR	Q99615_C175	0.905308	EVLDQVUYR	Q15459_C244	1.01197
CUHLFSTYVASHK	Q9H3P7_C169	0.928989	TGVDQUIQK	Q9H204_C80	0.905722	GLYDGPVUEVSVTPK	Q16555_C504	1.01304
QVEVINFGDULVR	P46060_C274	0.929287	IEAAUFATIK	P50213_C331	0.907608	LATUPFNAR	Q8WW33_C51	1.01339
QGAESDQAEPIIUSSGAEAPANSLPSK	Q7Z434_C283	0.929706	GQLUELSCSTDYR	Q99873_C360	0.908493	DGVADVSIEDSVISLSGDHUIIGR	P00441_C112	1.01397
LLWGLEGLPLTVSAVQGAHPVLR	Q9H6R4_C777;Q9H6R4_C739;Q9H6R4_C728;Q9H6R4_C665;Q9H6R4_C633;Q9H6R4_C486;Q9H6R4_C426;Q9H6R4_C395;Q9H6R4_C265;Q9H6R4_C256;Q9H6R4_C231;Q9H6R4_C224;Q9H6R4_C171;Q9H6R4_C151;Q9H6R4_C1034	0.931477	NLPIENTTDULSTMASVCR	Q9NUQ9_C223	0.9085	ESULEAYTGIVQGLK	Q14974_C765	1.01407
SUSGVEFSTSGHAYTDTGK	Q9Y277_C36	0.931559	QUIEIIENR	Q06547_C331	0.909599	VVUDENGSK	P11940_C132;Q13310_C132	1.0143
APTYFUGQTLTFR	Q8IUI8_C313	0.932296	AHEILPNLVUCSAK	P50990_C148	0.910185	SYUNDQSTGDIK	P00492_C106	1.0165
ETUSLWPGQALSLQVEQLLHHR	P19623_C25	0.933183	AVLUPQPTR	P15153_C178	0.913316	FIUTTSAIQNR	P53396_C20	1.01681
LVVEUVMNNVTCTR	Q01469_C120	0.934036	TDQDEEHUR	Q16186_C121	0.914737	GLATFULDK	O00264_C129;O15173_C159	1.01684
IIYGGSVTGATUK	P60174_C218	0.934095	TIEUISLIGLAVGK	O00410_C560	0.915543	ALEFAPAUHR	Q99615_C175	1.01707
GTDEUAIESIAVAATPIPK	P53634_C448	0.934213	ETUSTLAESPR	Q6P2E9_C838	0.915805	EUEGIVPVPLAEK	P82932_C105	1.01719
AVLFULSEDK	P23528_C39	0.939118	ALQSNIIPFUDEVMQLLLENLGNENVHR	Q14974_C689	0.919358	TLHYEUIVLVK	Q9UKK9_C76	1.01745
GVLFYGPPGUGK	P55072_C522	0.941588	YIELFLNSUPK	Q12849_C476	0.919532	GDLUALAER	Q6QNY0_C168	1.01787
FLVCADCEIGPIGWHULDDK	P47224_C106	0.941589	PAULAALQAHADDPER	Q9BU89_C254	0.919754	VQSUPDPAVYGVVQSGDHIGR	Q9C0C9_C598	1.01826
LUVQNSPQEAR	P33240_C150	0.941687	GSSUFECTHYQSFLEYR	P21964_C238	0.92027	SLUSSDFIR	P26842_C185	1.01861
TIAEULADELINAAK	P46782_C172	0.942732	AVLFULSEDK	P23528_C39	0.921566	FIQQTYPSGGEEQAQYUR	Q8WUM4_C40	1.01961
IHLUQR	O43678_C24	0.945444	GUGPCLR	O43396_C34	0.922591	FISDIANDALQHUK	Q12962_C174	1.02077
LTTPTYGDLNHLVSATMSGVTTULR	P07437_C239;P04350_C239;P68371_C239;Q9BVA1_C239;Q13885_C239	0.945768	VQSLQQSUR	Q9P2W1_C107	0.923987	LQDLSSUITQGK	P29590_C389	1.02266
AVUEADQSHGGPR	O14545_C267	0.946129	SVHYUPATK	P25205_C148	0.924299	LDUAQLK	P09543_C158	1.0233
ETCLITFLLAGIEUPR	Q7KZF4_C560	0.94799	AUAAQTK	P17980_C240	0.924519	VAQDLUK	P13804_C68	1.02451
NASUGTR	P60468_C39	0.949007	ELNLSFUEIK	P46060_C303	0.92531	QLUEDWEVVPEPVAR	P27707_C45	1.02549
AAULPLPGYR	P13796_C42	0.949091	ILAUDDLDEAAR	Q9P2R7_C430	0.925766	NUIIVSPDAGGAK	P21108_C165;P11908_C165	1.0291
TAEUTQYQQILHR	O75177_C47	0.949683	NCDYQQEADNSUIYVNK	P36954_C52	0.925771	VUALLSCTSHK	P15121_C299	1.03071
VASGSTATAAAGPSUALK	P41134_C17	0.9503	DUVGPEVEK	P00558_C99	0.926367	AVLUPQPTR	P15153_C178	1.03255
NLUEEALLK	Q9NVT9_C161	0.950597	VVEUIK	P61978_C205	0.928094	TATAVAHUK	P62249_C25	1.03266
AUVVHGSDLK	P50993_C660;P05023_C663	0.951173	LTFSULGGSDNFK	Q15185_C40	0.928574	EUYQSHR	Q8WUM4_C512	1.03331
LSTAUPGR	P55060_C939	0.954001	SSAUFTLQELK	P46060_C141	0.930713	NFILDQUNVYNSGQR	Q1KMD3_C538	1.03476
DGTILUTLMNK	Q99439_C61	0.954332	NIUQFLVEIGLAK	P41567_C94	0.930828	QITSYGETUPGLEQYAIK	P50990_C430	1.03595
AHVVPUFDASK	P21333_C1157	0.954678	GUVTIAIHAK	Q8WUR7_C62	0.931742	HELQANUYEEVK	P23528_C139	1.03921
SVHYUPATK	P25205_C148	0.954709	QLFALSUTAEEQGVLPDDLSGVIR	P04899_C112	0.931845	EYLLSGDISEAEHULK	Q53EL6_C350	1.03961
VUENIPIVLCGNK	P62826_C112	0.95615	VNPLGGAVALGHPLGUTGAR	P09110_C381	0.932304	GUAFVTFTTR	Q92879_C150	1.03993
IULDILK	P61088_C87	0.956416	AHIAQLUEK	P53675_C617;Q00610_C617	0.932886	WTQTLSELDLAVPFUVNFR	Q9Y266_C188	1.04079
SMUAGQR	Q6P582_C80;Q6NZ67_C80	0.956488	NPAVWLNTSQPLUK	Q9UBB5_C359	0.933251	AEIISLUK	Q9BXP5_C441	1.04095
SUIEQDVVNQTR	Q8WW33_C76	0.956874	DILIAUR	P42704_C1043	0.934027	ELDLSNNULGDAGILQLVESVR	P13489_C409	1.04098
EVAQDUTK	O94826_C176	0.958644	NFLYAWUGK	Q08211_C12	0.9344	VNULDK	Q14847_C20	1.04101
IDATQVEVNPFGETPEGQVVUFDAK	Q96I99_C255	0.959056	LGSTAIGIQTSEGVULAVEK	P28066_C47	0.934967	LLPIDGANDLFFQPPPLTPTSK	O60502_C596;O60502_C896;O60502_C878;O60502_C863;O60502_C793;O60502_C777;O60502_C767;O60502_C732;O60502_C663;O60502_C631;O60502_C62;O60502_C618;O60502_C520;O60502_C316;O60502_C224;O60502_C220;O60502_C215;O60502_C181;O60502_C166	1.04143
TATAVAHUK	P62249_C25	0.959133	GIUEYHEK	Q9Y2Z0_C88	0.936594	GLNDFQUWEK	Q9BRX5_C188	1.04144
LLPIDGANDLFFQPPPLTPTSK	O60502_C596;O60502_C896;O60502_C878;O60502_C863;O60502_C793;O60502_C777;O60502_C767;O60502_C732;O60502_C663;O60502_C631;O60502_C62;O60502_C618;O60502_C520;O60502_C316;O60502_C224;O60502_C220;O60502_C215;O60502_C181;O60502_C166	0.959932	EIQPULAESR	O75150_C890	0.936692	LTDFGFUAQITPEQSK	Q13177_C390;Q13153_C411;O75914_C424	1.04218
LUEGFNEVLK	Q9Y6H1_C134	0.960368	SGIQPLUPER	P42166_C341	0.936725	EULAETER	O14519_C105;O75956_C116	1.04266
VLQSEFUNAVR	Q9NUP9_C47	0.960476	GLATFULDK	O00264_C129;O15173_C159	0.938572	LSNNYYUTR	O95182_C55	1.04536
VCENIPIVLUGNK	P62826_C120	0.960589	HHPDLIFUR	Q7RTV0_C11	0.938778	LQGINUGPDFTPSFANLGR	Q04637_C662	1.04695
QVUDDISR	Q9HD15_C134	0.960835	VVPTULR	Q14653_C371	0.939715	VLIEILUTR	P20073_C285	1.04714
FAAAYUR	P08559_C273	0.961572	YIETSELUGGAR	O00429_C361	0.939727	VAAAESMPLLLEUAR	O00410_C733	1.04723
EQIDNLATELUR	O95295_C66	0.962201	AIVDALPPPUESACTVPTDVDK	Q15181_C270	0.940448	FASGGUDNLIK	P55735_C187	1.04726
FNYSVQEESDTULGGK	Q9P287_C275	0.963593	NLAUEESK	O95347_C326	0.940687	IISNASUTTNCLAPLAK	P04406_C152	1.04755
NLAUEESK	O95347_C326	0.966223	QQUEFAK	Q9NVZ3_C133	0.94128	FAEULEK	Q8IYB3_C33	1.04797
LNISFPATGUQK	P62753_C12	0.966421	SIUTTVLELLDK	P27348_C94	0.942154	SDSLVVUEVDPELTEK	O60234_C8	1.04802
DLAVVTQSAEAPAEEDLLGPNUYYDK	Q9BX40_C310	0.966836	ELQAAUR	O95202_C379	0.942487	WASGLTPAQNUPR	O15533_C115	1.05029
VNFIPTGSAFUPVK	Q86VQ1_C461	0.966995	DVUIVLAK	Q9Y3E7_C60	0.94286	AEUMLQQAER	P13796_C336	1.05073
AAGDGDUGTTHSR	Q3LXA3_C404	0.967816	AVDQVUTFLFK	O15541_C15	0.943636	LLUSQLQVADFLQNILAQEDTAK	O95229_C54	1.05089
AASUVLLHTGQK	P14550_C5	0.967842	TIQUAK	O00764_C273	0.944822	AVLFULSEDK	P23528_C39	1.05312
LNLNNTVLSK	P07814_C1377;P07814_C92;P07814_C856;P07814_C744;P07814_C697;P07814_C692;P07814_C680;P07814_C660;P07814_C623;P07814_C359;P07814_C350;P07814_C337;P07814_C336;P07814_C1497;P07814_C1495;P07814_C1487;P07814_C1480;P07814_C1453;P07814_C1448;P07814_C1327;P07814_C1309;P07814_C1301;P07814_C123;P07814_C1148;P07814_C1076;P07814_C105;P07814_C1046;P07814_C381	0.968772	ILAPUK	Q9Y6G5_C132	0.945714	SIPIUTLK	P22314_C632	1.05356
NVLVIGTTGSQTTFLPEGELPEUAR	Q5TDH0_C361	0.969727	KUAADLGLNK	P49773_C84	0.945763	DNLTLWTSDSAGEEUDAAEGAEN	P27348_C237	1.05516
ADFYUAEVAR	Q96F63_C136	0.970689	NLFEDQNTLTSIUEK	P55060_C344	0.946087	AUAAQTK	P17980_C240	1.0553
NALVSHLDGTTPVUEDIGR	P31930_C410	0.97173	AGAIAPUEVTVPAQNTGLGPEK	Q8NHW5_C119;P05388_C119	0.946251	IHLUQR	O43678_C24	1.05681
LSEUSLTK	Q96PZ0_C38	0.972335	LYGIQAFUK	Q9HAV7_C108	0.946363	LVPUILEAAK	Q96ER3_C248	1.05689
SSUSPGGR	Q6UB35_C61	0.973659	ETUSLWPGQALSLQVEQLLHHR	P19623_C25	0.946927	ALANSLAUQGK	P04075_C339	1.05782
TGTSUALDCGAGIGR	Q9BV86_C64	0.974054	AAAQUYIDLIIK	P53618_C284	0.948124	AQUPIVER	P46782_C66	1.05831
GUAFVTFTTR	Q92879_C150	0.974558	DULNVLNK	Q99471_C49	0.948173	TIESUK	Q9ULU4_C567	1.05841
ASLUISTK	P09874_C429	0.976079	VNULDK	Q14847_C20	0.948295	AUANPAAGSVILLENLR	P00558_C108	1.05895
AASVFVLYATSUANNFAMK	Q9NRF9_C51	0.976409	EDTEEISUR	O95999_C57	0.948992	IUSLHSLPPQS	P03928_C59	1.06021
LQGINUGPDFTPSFANLGR	Q04637_C662	0.97694	VTEETVYTUTGHPLK	P40937_C238	0.94947	DIFDULEGAAR	Q9Y5U2_C99	1.06038
DGTILUTLMNK	Q99439_C61	0.976971	AUVIHGTDLK	P13637_C653	0.949542	QNAVTDLTAEAVNVAIAAPPSEGEANAELUR	Q8WUR7_C104	1.06077
SAFLUGVMK	O60506_C96;O43390_C99	0.976988	HGFUGIPITDTGR	P12268_C140	0.950636	SQAUGGNLGSIEELR	Q9Y6E0_C394	1.06099
GTEAGQVGEPGIPTGEAGPSUSSASDK	O15355_C241	0.977073	VPNAULFTINK	P52435_C31	0.95076	ATUTLSGNR	Q7Z434_C46	1.06122
YHTVNGHNUEVR	P09651_C175	0.977398	LUSAHGVLVPGGFGVR	P17812_C362	0.952106	LQHINPLLPAULNK	Q9BTE3_C325	1.06162
EADEGUK	Q9NQG5_C100	0.977692	EVUPVLDQFLCHVAK	Q9NY27_C22	0.952177	AAULPLPGYR	P13796_C42	1.0631
AUAAQTK	P17980_C240	0.977759	FIUHVVGITYQHIDR	Q9UBQ5_C143	0.952507	VLLSICSLLUDPNPDDPLVPEIAR	P62837_C111;P61077_C111	1.06343
AGAVVAVPTDTLYGLACAASUSAALR	Q86U90_C99	0.978556	SDSLVVUEVDPELTEK	O60234_C8	0.952983	GEVPUTVTSASPLEEATLSELK	P48047_C141	1.06351
QDVUQSYSEK	Q9H6T3_C519	0.978572	LVPUILEAAK	Q96ER3_C248	0.953723	FHADSVUK	Q9BW61_C25	1.06356
APPGGUEER	Q5RKV6_C117	0.979338	CHLCNYAUR	Q13422_C182	0.953907	QAANLQDUYR	P43246_C404	1.06425
FGANAILGVSLAVUK	P13929_C119;P09104_C119;P06733_C119	0.979462	SLHDALUVVK	P17987_C397	0.955009	PAULAALQAHADDPER	Q9BU89_C254	1.06598
QAIVGDINIAUPGMLDLK	Q8N6N7_C45	0.979619	VUDIAAELAR	O00410_C110	0.955254	ALFAISULVR	Q9NZL4_C214	1.06664
YVLUTAPR	P25205_C360	0.979706	YNFFTGUPK	Q99832_C364	0.955314	VQFUPFEK	Q96EL3_C21	1.06674
QTEUFFLQK	Q9H204_C93	0.980994	DLSHIGDAVVISUAK	P12004_C162	0.955389	LVVEUVMNNVTCTR	Q01469_C120	1.06683
GNVETUAK	O00425_C336	0.981142	LIIVEGUQR	P13637_C695;P50993_C702;P05023_C705;Q13733_C711;P54707_C720	0.955806	IISANGUK	P05023_C211	1.06726
SQAUGGNLGSIEELR	Q9Y6E0_C394	0.981395	PVIAUSVTIK	P55769_C102	0.955819	TGVDQUIQK	Q9H204_C80	1.0675
MVDVPVTSTGVQTDAVSGEAAEEETPAVFIR	Q7Z7B0_C65;Q7Z7B0_C623;Q7Z7B0_C591;Q7Z7B0_C482;Q7Z7B0_C449;Q7Z7B0_C404;Q7Z7B0_C371;Q7Z7B0_C18;Q7Z7B0_C175	0.981489	YSQIUAK	Q5VTU8_C19;P56381_C19	0.956676	FNAVLUSR	P50995_C384	1.06836
TYADYESVNECMEGVUK	P84090_C33	0.983017	VQSUPDPAVYGVVQSGDHIGR	Q9C0C9_C598	0.959584	VPUAYDK	P46109_C249	1.06857
SASVAPFTUK	P49790_C1065	0.983511	GUQVVGLYR	Q5VT97_C847	0.959917	SUSGVEFSTSGHAYTDTGK	Q9Y277_C36	1.06942
YIYDQUPAVAGYGPIEQLPDYNR	P31930_C453	0.984965	LSEUSLTK	Q96PZ0_C38	0.959952	PSETPQAEVGPTGUPHR	P35520_C15;P0DN79_C15	1.06944
EUYQSHR	Q8WUM4_C512	0.985074	PATALUGVVSADGK	Q29RF7_C14	0.960995	SEDEAGUSSVDEESYK	Q7L4I2_C382	1.06947
SLLULPSSISCAQTPCIPK	Q14005_C1004	0.985683	FLUESVFSYQVASTLK	Q96DE5_C55	0.961024	GLDLSSGLVVTSLUK	Q9Y2Y0_C149	1.07023
IAVYSUPFDGMITETK	P50990_C244	0.986067	IGLSVSEVIEGYEIAUR	P50990_C136	0.96103	HLNEIDLFHUIDPNDSK	Q15185_C58	1.07103
VFIMDSUDELIPEYLNFIR	P08238_C366	0.986425	LASHLNLAMUHLK	Q02790_C328	0.961176	NAFAUFDEEATGTIQEDYLR	P19105_C108;O14950_C109	1.07116
FSTVUEEK	Q9Y3C0_C48	0.986466	TAVUDIPPR	P07437_C354;P04350_C354;P68371_C354;Q3ZCM7_C354;A6NNZ2_C354;Q9BVA1_C354;Q13885_C354	0.961672	IUPVETLVEEAIQCAEK	P30084_C213	1.07219
CUSGAIIVLTK	P14618_C424	0.986763	IIVFSAUR	Q07960_C91	0.961853	VUENIPIVLCGNK	P62826_C112	1.07268
DILIAUR	P42704_C1043	0.98708	LLQULK	Q86VV8_C1248	0.96208	YNFFTGUPK	Q99832_C364	1.07354
STTTSDPPNIUK	Q9Y520_C2340	0.990147	LIUCDILDVLDK	P62258_C97	0.962364	VGEATETALTULVEK	Q93084_C447;P16615_C447	1.07423
NUTAGAVYTYHEK	Q9Y314_C8	0.990177	GLUGAIHSSIAK	P36542_C103	0.963229	EVLQEUK	Q01658_C94	1.07453
FIUTTSAIQNR	P53396_C20	0.99112	LNISFPATGUQK	P62753_C12	0.963518	NVGULQEALQLATSFAQLR	P49588_C947	1.07525
NVGULQEALQLATSFAQLR	P49588_C947	0.991155	LQAQQDAVNIVUHSK	P55036_C37	0.96357	GTAVAIUR	Q93084_C636;P16615_C635	1.07563
EULAETER	O14519_C105;O75956_C116	0.991564	AUVFGNEPK	Q8TB61_C80	0.964921	AEEDVEPEUIMEK	Q9UJU6_C127	1.07614
STLTDSLVUK	P13639_C41	0.991904	GQPUSQNYR	Q9H2U2_C44	0.965005	GVQYLNEIK	P13639_C41;P13639_C812;P13639_C751;P13639_C728;P13639_C693;P13639_C67;P13639_C651;P13639_C591;P13639_C567;P13639_C557;P13639_C536;P13639_C388;P13639_C369;P13639_C136;P13639_C131;P13639_C290;P13639_C466	1.07719
WASGLTPAQNUPR	O15533_C115	0.992172	GLLDVTUK	P63208_C120	0.965491	HHPDLIFUR	Q7RTV0_C11	1.07785
LTTPTYGDLNHLVSATMSGVTTULR	P07437_C239;P04350_C239;P68371_C239;Q9BVA1_C239;Q13885_C239	0.992478	LTDSUVQR	Q86U28_C56	0.965636	IUATVK	Q8WVK7_C79	1.07972
EVLDQVUYR	Q15459_C244	0.992945	NIUQFLLEVGIVK	O60739_C94	0.965727	AAUCLAGAR	O95336_C32	1.0821
ILDILGETUK	Q15424_C225;Q14151_C224	0.993278	NVGULQEALQLATSFAQLR	P49588_C947	0.966232	VLLSIUSLLCDPNPDDPLVPEIAR	P62837_C107;P61077_C107	1.0824
ELTTSSPEGUR	Q15306_C274	0.99383	KUEAEEAEPPAATQPQTSETQTSHLPESER	Q9UKV3_C733	0.966618	GUPPVFNTLR	Q9BXJ9_C322	1.08261
VVGUSCVVVK	P25398_C106	0.993921	FSGDLDDQTUR	P05455_C245	0.966811	ALAGUDFLTISPK	P37837_C250	1.08278
FLLADNLYUK	P61758_C113	0.994142	QAANLQDUYR	P43246_C404	0.967093	NUGQTVHDEVANK	O14964_C75	1.08337
VUEEIAIIPSK	P08708_C35	0.9943	NTGIIUTIGPASR	P14618_C49	0.967604	SDQQLDUALDLMR	P47756_C8	1.08379
VAEUQR	Q16543_C64	0.994362	ASVGEUPAPVPVK	P56134_C7	0.967976	VUGLATFEIDLK	O43583_C132	1.08423
GLATFULDK	O00264_C129;O15173_C159	0.994384	WSSLAUNIALDAVK	P49368_C173	0.968567	EIEUSIAGAHEK	Q6I9Y2_C90	1.08434
IQQESGUK	Q96AE4_C132	0.994438	ATILDLSUNK	Q96AG4_C48	0.970723	SGEEDFESLASQFSDUSSAK	Q13526_C113	1.08511
GUAVVEFK	P52272_C114	0.994667	QLGLVVUR	Q9UK45_C76	0.971064	PVVCSVPPR	Q9NYQ8_C93;Q9NYQ8_C925;Q9NYQ8_C762;Q9NYQ8_C670;Q9NYQ8_C569;Q9NYQ8_C451;Q9NYQ8_C4344;Q9NYQ8_C4312;Q9NYQ8_C4289;Q9NYQ8_C4267;Q9NYQ8_C4111;Q9NYQ8_C4073;Q9NYQ8_C4070;Q9NYQ8_C4033;Q9NYQ8_C4028;Q9NYQ8_C4021;Q9NYQ8_C4012;Q9NYQ8_C4010;Q9NYQ8_C4001;Q9NYQ8_C3995;Q9NYQ8_C3990;Q9NYQ8_C3983;Q9NYQ8_C3974;Q9NYQ8_C3972;Q9NYQ8_C3962;Q9NYQ8_C3956;Q9NYQ8_C3951;Q9NYQ8_C3945;Q9NYQ8_C3944;Q9NYQ8_C3912;Q9NYQ8_C3882;Q9N…	1.08558
NIQEPTETUFEEAQK	O14921_C120	0.994771	TDIQIALPSGUYGR	P33316_C166	0.971896	ELVVNCCTEFIHLISSEANEIUNK	Q01658_C58	1.08723
LLYEALVDUK	Q7L2H7_C175	0.995271	ITFDDYIACUVK	P30626_C163	0.972046	GQPUSQNYR	Q9H2U2_C44	1.0875
GQPUSQNYR	Q9H2U2_C44	0.995728	FLLADNLYUK	P61758_C113	0.972211	HEQNIDUGGGYVK	P27797_C105	1.08756
AVAHHTDUTFIR	P62195_C209	0.996122	EIYTHFTUATDTK	P08754_C325;P63096_C325;P04899_C326	0.972222	LNCQVIGASVDSHFUHLAWVNTPK	Q06830_C83	1.08769
QQUEFAK	Q9NVZ3_C133	0.996154	NUSSPEFSK	Q99829_C53	0.972594	LSEUSLTK	Q96PZ0_C38	1.08854
GDQPUASGR	A0A0U1_C6	0.996412	SEGGFIWAUK	O75874_C269	0.973489	LUVALK	O95613_C2705	1.08929
VNQAIWLLUTGAR	P46782_C155	0.99683	SASVAPFTUK	P49790_C1065	0.974776	LDEUEEAFQGTK	P61289_C92	1.08961
VQITLTSHDUGELTK	Q9H0N5_C109	0.997639	ALUGLDESK	P36776_C682	0.975237	LIEUGWK	Q9NPA8_C40	1.08963
FASGGUDNLIK	P55735_C187	0.997707	SITUWTLSR	Q92973_C467	0.975468	GUGPCLR	O43396_C34	1.08967
GVTYSLTTNUCTGR	Q8TDM5_C90	0.998128	LUTFILK	P55010_C138	0.97654	ALLVTASQUQQPAENK	Q01518_C93	1.09012
YGETANEUGEAFFFYGK	P49321_C84	0.998232	VFQSSTSQEQVYNDUAK	P33176_C65	0.976659	DIAQQLQATUTSLGSSIQGLPTNVK	O60664_C341	1.09132
VVVVQAISALUQK	Q9UBF2_C387;Q9Y678_C387	0.998436	TIGGGDDSFTTFFUETGAGK	P68366_C54	0.977147	LVIYGGMSGUR	P51610_C227	1.09205
LDEUEEAFQGTK	P61289_C92	0.998465	PMUVESFSDYPPLGR	Q5VTE0_C411;P68104_C411	0.977506	NIDINDVTPNUR	P62195_C112	1.09238
GIUEYHEK	Q9Y2Z0_C88	0.998877	IQFNDLQSLLUATLQNVLR	Q14974_C585	0.97751	GQLUELSCSTDYR	Q99873_C360	1.09286
MVMTVFAULMGK	P13796_C618;Q14651_C619	0.999623	ICDEUNYGSYQGR	Q7RTV0_C49	0.978219	GPAPAPQQUSEPETK	Q3YEC7_C491	1.09289
AYUHILLGNYCVAVADAK	Q9Y2Z0_C54	1.00049	AVUMLSNTTAIAEAWAR	P68363_C376;P68366_C376;Q9NY65_C376;Q71U36_C376;Q6PEY2_C376;P0DPH8_C376;P0DPH7_C376	0.978405	VTTUGTDVIALTK	Q96B45_C28	1.09345
VUNFLASQVPFPSR	Q99714_C214	1.00056	ASULYGQLPK	P09211_C48	0.97905	DDKUANLFEALVGTLK	Q9P1F3_C39	1.09357
LTEGUSFR	Q71UM5_C77;P42677_C77	1.00076	ITNSLTVLUSEK	O75822_C207	0.979311	TEUYGYALGDATR	P53041_C77	1.09399
ISLGLPVGAVINUADNTGAK	P62829_C28	1.00093	GAEPETGSAVSAAQUQVGPTR	Q9UI10_C69	0.980101	ETTEAAUR	Q9Y2Q3_C176	1.09447
SLPUQVYVNHGENLK	Q71SY5_C429	1.00093	SSDEAVILUK	Q9UNM6_C114	0.980288	IYHPNINSNGSIULDILR	Q9Y2X8_C85;P62837_C85;P61077_C85;P51668_C85	1.09492
LGMAVSSDTUR	Q7Z4G1_C35	1.00135	DGTVLUELINALYPEGQAPVK	P37802_C63	0.980701	YEEAISUHK	Q96F24_C33	1.09501
NAEDULYELPENIR	Q9NZ63_C145	1.00161	AVAAGNSUR	Q9Y490_C2196;Q9Y4G6_C2197	0.980702	VYPYLUR	Q14566_C91	1.09592
VQGVUFR	P14621_C22	1.00169	AVAUSGAAQVR	Q92797_C578	0.980816	DUVGPEVEK	P00558_C99	1.09653
KUEAEEAEPPAATQPQTSETQTSHLPESER	Q9UKV3_C733	1.00209	FLSQUAAR	Q12912_C287	0.981059	VDCTANTNTUNK	P30101_C92	1.09735
VEAIPNUK	P43007_C500	1.00291	TAEUTQYQQILHR	O75177_C47	0.981403	LQSGIUHLFR	P14868_C203	1.09747
AVLUPQPTR	P15153_C178	1.00362	SIPIUTLK	P22314_C632	0.981631	NPVSQUMR	Q13148_C50	1.09788
SGGSSUSQTPSR	Q13541_C7	1.00374	GFUFLEYEDHK	O60506_C289;O43390_C292	0.982318	QVUDDISR	Q9HD15_C134	1.09805
GQKUEFQDAYVLLSEK	P10809_C237	1.00381	TUFSPNR	O00303_C256	0.983913	AATQUEFSK	Q96GG9_C115	1.09834
EAQDAPGLDPQGAADUAQGVLR	P39880_C802	1.00467	LAUGVIGIAQ	P00441_C147	0.984174	SPQLILVNMASFPEUTAAAIK	Q96E11_C154	1.09841
SUYDLSCHAR	P41250_C466	1.00533	TLIQNUGASTIR	P49368_C455	0.984296	NMMAAUDPR	P07437_C303;P04350_C303;P68371_C303;Q3ZCM7_C303;A6NNZ2_C303;Q9BVA1_C303;Q13885_C303;Q9BUF5_C303;Q13509_C303	1.09874
AQUPIVER	P46782_C66	1.00575	LIAQAUVSIFPDSGHFNVDNIR	P50990_C187	0.984402	NLAUEESK	O95347_C326	1.09891
LVTEUEQK	Q06546_C421	1.00675	VTEPSAPUQALVSIGDLQATFHGIR	Q9UPN7_C795	0.98441	SQIUDNAALYAQK	P55060_C272	1.09907
GQGVYLGMPGULPVYDALAGEFIR	P30040_C157	1.00708	LLESLTPLUEDDNQAQEIIK	Q12912_C264	0.984685	SAFLUGVMK	O60506_C96;O43390_C99	1.0998
LUSAHGVLVPGGFGVR	P17812_C362	1.00735	EULAETER	O14519_C105;O75956_C116	0.984715	AYHEQLSVAEITNAUFEPANQMVK	P68363_C295;P68366_C295;Q71U36_C295;Q6PEY2_C295;P0DPH8_C295;P0DPH7_C295	1.10017
SPQLILVNMASFPEUTAAAIK	Q96E11_C154	1.00772	FGEVVDUTLK	Q14103_C126	0.984985	GNVETUAK	O00425_C336	1.10069
VLLSICSLLUDPNPDDPLVPEIAR	P62837_C111;P61077_C111	1.00782	KUQQAEK	P31948_C339	0.985973	GQGVYLGMPGULPVYDALAGEFIR	P30040_C157	1.10106
SQASGPEPELYASVUAQTR	Q9Y3P8_C173	1.00816	YLVLDUVPEER	O14776_C1062	0.986262	LLTFGUNK	Q8TD19_C623	1.10115
NVEUAR	Q9HD42_C44	1.00866	FLGUVDIK	Q9UNM6_C182	0.98812	TLIQNUGASTIR	P49368_C455	1.1013
NLEAVETLGSTSTIUSDK	P13637_C364;P50993_C372;P05023_C374;Q13733_C382	1.00887	LUEGFNEVLK	Q9Y6H1_C134	0.988203	MVDVPVTSTGVQTDAVSGEAAEEETPAVFIR	Q7Z7B0_C65;Q7Z7B0_C623;Q7Z7B0_C591;Q7Z7B0_C482;Q7Z7B0_C449;Q7Z7B0_C404;Q7Z7B0_C371;Q7Z7B0_C18;Q7Z7B0_C175	1.10208
VSVUAETYNPDEEEEDTDPR	P13861_C101	1.00894	NLFISUK	P42166_C280	0.988335	IAVAAQNUYK	P60174_C67	1.10219
LASHLNLAMUHLK	Q02790_C328	1.00896	VUGLATFEIDLK	O43583_C132	0.988573	EIVESUDLK	O94979_C644	1.10228
VUDNDTVPSVSSINR	Q02548_C124	1.00899	YQIDPDAUFSAK	P21796_C232	0.988674	VCENIPIVLUGNK	P62826_C120	1.10289
LVILANNUPALR	P62888_C52	1.00909	AFQNTATAUAPVSHYR	Q9H814_C51	0.988709	LYVYNTDTDNUR	Q9H8Y8_C173	1.10298
ELHGQNPVVTPUNK	Q16630_C159	1.00927	IAQLIUER	P33316_C222	0.988736	QWGLUIFDDVIEHCSPASFK	O00410_C886	1.10302
CHLUNYACR	Q13422_C178	1.00946	QDYSEEUGR	Q6NYC8_C276	0.988953	FLLADNLYUK	P61758_C113	1.10353
AUQIFVR	P52272_C653	1.00955	ISNTAISISDHTALAQFUK	P22102_C62	0.989428	LFQEUCPHSTDR	P61978_C184	1.10419
GLGDULVK	P05141_C160;P12236_C160	1.00957	QEULAR	P82979_C20	0.989543	LICUDILDVLDK	P62258_C98	1.10432
TLIQNUGASTIR	P49368_C455	1.00958	VAQDLUK	P13804_C68	0.989951	KUEAEEAEPPAATQPQTSETQTSHLPESER	Q9UKV3_C733	1.10449
LNILQEGHAQCLEAVR	Q6NXT1_C84;Q6NXT1_C265;Q6NXT1_C23;Q6NXT1_C185;Q6NXT1_C152;Q6NXT1_C137	1.00974	VUASVTFK	P55060_C61	0.989967	GQNVTEEEULEK	Q9NZD2_C176	1.10468
QEULAR	P82979_C20	1.01	VLEUDIIK	Q9BQ04_C31;Q9BWF3_C31	0.991022	VLQSEFUNAVR	Q9NUP9_C47	1.10501
LSUVPVLIFANK	P36405_C118	1.01028	IYHPNINSNGSIULDILR	Q9Y2X8_C85;P62837_C85;P61077_C85;P51668_C85	0.991171	AIVDALPPPUESACTVPTDVDK	Q15181_C270	1.10522
VTTUGTDVIALTK	Q96B45_C28	1.01066	LHIVQVVUK	O00299_C191	0.991177	AFQNTATAUAPVSHYR	Q9H814_C51	1.10596
SSHAVELAUR	Q9UBB4_C65	1.0111	DGDPLPSSLSUK	P53602_C108	0.991875	TVDSUFQDLK	Q9NQ48_C35	1.10646
YAVGSAUIGGGQGIAVIIQSTA	P42765_C382	1.01125	AIUIDPAYSK	O43765_C153	0.992083	ALEMCPSUFQK	Q99614_C149	1.10663
FFAPWUGHCK	Q8NBS9_C217	1.01132	DQLPADEUNK	P38646_C608	0.992294	LTDSUVQR	Q86U28_C56	1.10706
ELEVLLMUNK	P62910_C91	1.01169	TFFSUHK	Q9HB40_C152	0.992435	FGEVVDUTLK	Q14103_C126	1.10712
LTFSULGGSDNFK	Q15185_C40	1.01192	VAAAESMPLLLEUAR	O00410_C733	0.992681	AVHQUDR	Q9Y5Y2_C72	1.10802
NLNSULQQLK	Q08378_C1431	1.01237	QSAUNLEK	P35579_C1437	0.993214	ITNSLTVLUSEK	O75822_C207	1.10807
NTGQTUVCSNQFLVQR	P51649_C340	1.01246	SILCULR	Q15185_C76	0.99325	GVLFYGPPGUGK	P55072_C522	1.1082
GGUPGGEATLSQPPPR	P20290_C22	1.01273	YEEAISUHK	Q96F24_C33	0.993314	FENLUK	Q58FF8_C337;P08238_C564;P07900_C572;Q58FG0_C257;Q58FF7_C437	1.10905
VNULDK	Q14847_C20	1.01332	HEQNIDUGGGYVK	P27797_C105	0.99337	LVVVDFSATWUGPCK	P10599_C32	1.10931
IFFDDYVACUVK	P28676_C182	1.01419	GLNDFQUWEK	Q9BRX5_C188	0.993772	ENPVVPIGULATAAALTYGLYSFHR	Q9BW72_C53	1.10943
DDKUANLFEALVGTLK	Q9P1F3_C39	1.01431	SQULQVPER	Q9BRP1_C100	0.993867	FULICNYVSR	P35249_C177	1.10956
VIGIEUSSISDYAVK	Q99873_C119	1.01432	FENLUK	Q58FF8_C337;P08238_C564;P07900_C572;Q58FG0_C257;Q58FF7_C437	0.994418	AHEILPNLVUCSAK	P50990_C148	1.1101
EUFLIQPK	Q9BQ75_C55	1.01455	IQAESGUK	Q96I24_C109	0.994501	IUDDLISK	Q9Y6A5_C828	1.11046
DAYUCAQQGK	Q9NR33_C84	1.01458	SLPSAVYUIEDK	O43290_C674	0.994506	VQITLTSHDUGELTK	Q9H0N5_C109	1.11095
NTHUSSLPHYQK	P43243_C821	1.0147	IQQESGUK	Q96AE4_C132	0.994684	QLFALSUTAEEQGVLPDDLSGVIR	P04899_C112	1.11221
IUSLHSLPPQS	P03928_C59	1.01472	NUGQTVHDEVANK	O14964_C75	0.994936	SUAEWVSLSK	O75947_C101	1.11223
QAHLCVLASNUDEPMYVK	P25398_C56	1.01483	NUGSGDILLK	Q9HAS0_C357	0.995031	HHUPSTPIILVGTK	P15153_C105	1.11241
IUDDELILIK	P17987_C357	1.01504	GSDPFASDUFFR	P42566_C657	0.995989	AGSTALYWAUHGGHK	Q92882_C114	1.1132
NQLUDLETK	P26358_C62	1.01543	AASUGEGK	Q6FI81_C237	0.996047	EIENYPTUYK	Q99747_C193	1.11336
DLUGIVASK	P13489_C220	1.01561	GUEVVVSGK	P23396_C134	0.996666	IGNUPFSQR	O00299_C24	1.11342
QNAVTDLTAEAVNVAIAAPPSEGEANAELUR	Q8WUR7_C104	1.01561	LIEUGWK	Q9NPA8_C40	0.997134	LSTAUPGR	P55060_C939	1.11428
AGGPPQVAGAQAAUSEDR	Q9H3R5_C35	1.01584	LGGTIDDUELVEGLVLTQK	P50991_C221	0.997854	STLTDSLVUK	P13639_C41	1.11471
IAUGPPQAK	Q9Y520_C223	1.01584	LESGSIUK	P15170_C327	0.99799	GLLDVTUK	P63208_C120	1.1153
DTAQQGVVNFPYDDFIQUVMSV	P30626_C194	1.01588	ELVLDNUK	Q92688_C27	0.998013	LFIIQAUR	P42574_C163	1.11559
ASAGPQPLLVQSUK	Q9Y490_C956	1.01631	GVSINQFUK	Q9Y3B7_C50	0.998161	SUGSLLPELK	P42704_C130	1.11562
AUTTEEDQEK	P49915_C489	1.01643	FSTVUEEK	Q9Y3C0_C48	0.998183	YSNSALGHVNUTIK	Q9NQC3_C1101	1.11574
VUASGMK	P24752_C126	1.01673	ISLGLPVGAVINUADNTGAK	P62829_C28	0.999034	VLEFNUR	P22102_C291	1.11624
NNLASUYLK	Q07866_C390;Q9NSK0_C388;Q9H0B6_C375	1.01735	TVFAEHISDEUK	P39023_C114	0.99933	LYGIQAFUK	Q9HAV7_C108	1.11655
SQSDUGELGDFR	Q6JBY9_C181	1.01836	IAAUQEQILR	Q9BRP1_C260	0.999577	TVLIAUNVK	P25205_C263	1.11659
TTWGDGGENSPUNVVSK	O00161_C112	1.01845	ADAGPLUAACR	Q5TA31_C105	0.999578	EQUEQLEK	P07919_C37;A0A096_C37	1.1168
AAUCLAGAR	O95336_C32	1.01866	VUENIPIVLCGNK	P62826_C112	0.999973	QAUEIQK	P56277_C12	1.117
VLNEEUDQNWYK	P62993_C32	1.01883	AVIFULSADK	P60981_C39	1.00005	YGETANEUGEAFFFYGK	P49321_C84	1.11774
TUATDLQTK	O95861_C42	1.01885	NTHUSSLPHYQK	P43243_C821	1.00006	ITULCQVPQNAANR	P49588_C901	1.11862
TEUYGYALGDATR	P53041_C77	1.019	ATHGQTUAR	P45880_C8	1.00021	QAHLCVLASNUDEPMYVK	P25398_C56	1.11896
VTDGALVVVDUVSGVCVQTETVLR	P13639_C131	1.02061	ISEEUIAQWK	P54577_C501	1.00049	TAVUDIPPR	P07437_C354;P04350_C354;P68371_C354;Q3ZCM7_C354;A6NNZ2_C354;Q9BVA1_C354;Q13885_C354	1.11962
LIEUGWK	Q9NPA8_C40	1.02086	LDLDAUK	Q9NR46_C172	1.00086	AVGDGILUNTYIDSYK	Q53EL6_C275	1.1202
AGAIAPUEVTVPAQNTGLGPEK	Q8NHW5_C119;P05388_C119	1.02088	SQASGPEPELYASVUAQTR	Q9Y3P8_C173	1.00169	APPGGUEER	Q5RKV6_C117	1.12037
NLFEDQNTLTSIUEK	P55060_C344	1.02101	HVNTNPLUDLTPIFK	Q9UKX7_C181	1.00185	AITIAGVPQSVTEUVK	Q15365_C158	1.12054
ILAAALTEUHR	P46060_C169	1.02115	GCITIIGGGDTATUCAK	P00558_C379	1.00213	AUVFGNEPK	Q8TB61_C80	1.12077
FVYHLSDLUK	P01591_C91	1.02116	LQAFSAAIESUNK	Q02790_C342	1.00215	YLUDEQK	Q04637_C1516	1.1223
SLHDALUVVK	P17987_C397	1.02142	AAULPLPGYR	P13796_C42	1.00268	ISEEUIAQWK	P54577_C501	1.12244
DLGUHVELR	Q6NXE6_C484	1.02157	QDANUVNPLGAPEK	P08575_C1261	1.00329	DUEAEVR	P30153_C294;P30154_C306	1.12246
STVHEILUK	P07355_C9;A6NMY6_C9	1.02194	VLLAAAVUTK	P48444_C9	1.0033	VQSLQQSUR	Q9P2W1_C107	1.12285
GITEEULK	Q9UKV3_C546	1.02205	HHITPLLSAVYEGHVSUVK	P58546_C83	1.0034	NALGUENK	Q8N954_C95	1.12294
AYGFSUDGEGVLK	Q99622_C73	1.0225	FIQVUTQLQVLTEAFR	Q9UBV8_C247	1.00467	DGTVLUELINALYPEGQAPVK	P37802_C63	1.12343
VLLSIUSLLCDPNPDDPLVPEIAR	P62837_C107;P61077_C107	1.02273	VLEFNUR	P22102_C291	1.00502	MMUGAPSATQPATAETQHIADQVR	P04080_C3	1.12345
ITCLUQVPQNAANR	P49588_C903	1.0228	ALVDGPUTQVR	P50914_C42	1.00523	QTISNAUGTIGLIHAIANNK	P15374_C95	1.12357
CIUSQLSLTTK	Q12765_C188	1.02286	GAQGGDYFYSFGGUHR	Q9BYN0_C99	1.00558	LTTPTYGDLNHLVSATMSGVTTULR	P07437_C239;P04350_C239;P68371_C239;Q9BVA1_C239;Q13885_C239	1.12442
DHUVAHK	P07919_C81;A0A096_C81	1.02293	LNLNNTVLSK	P07814_C1377;P07814_C92;P07814_C856;P07814_C744;P07814_C697;P07814_C692;P07814_C680;P07814_C660;P07814_C623;P07814_C359;P07814_C350;P07814_C337;P07814_C336;P07814_C1497;P07814_C1495;P07814_C1487;P07814_C1480;P07814_C1453;P07814_C1448;P07814_C1327;P07814_C1309;P07814_C1301;P07814_C123;P07814_C1148;P07814_C1076;P07814_C105;P07814_C1046;P07814_C381	1.00558	LTEGUSFR	Q71UM5_C77;P42677_C77	1.12451
LUPGGQLPFLLYGTEVHTDTNK	O00299_C59	1.02307	GFGHIGIAVPDVYSAUK	Q04760_C139	1.00613	DCFGULR	O75531_C80	1.12528
VQAHAAAALINFTEDUPK	O00410_C473	1.02317	AVECUDK	Q13451_C340	1.00735	SUYDLSCHAR	P41250_C466	1.1255
PVVCSVPPR	Q9NYQ8_C93;Q9NYQ8_C925;Q9NYQ8_C762;Q9NYQ8_C670;Q9NYQ8_C569;Q9NYQ8_C451;Q9NYQ8_C4344;Q9NYQ8_C4312;Q9NYQ8_C4289;Q9NYQ8_C4267;Q9NYQ8_C4111;Q9NYQ8_C4073;Q9NYQ8_C4070;Q9NYQ8_C4033;Q9NYQ8_C4028;Q9NYQ8_C4021;Q9NYQ8_C4012;Q9NYQ8_C4010;Q9NYQ8_C4001;Q9NYQ8_C3995;Q9NYQ8_C3990;Q9NYQ8_C3983;Q9NYQ8_C3974;Q9NYQ8_C3972;Q9NYQ8_C3962;Q9NYQ8_C3956;Q9NYQ8_C3951;Q9NYQ8_C3945;Q9NYQ8_C3944;Q9NYQ8_C3912;Q9NYQ8_C3882;Q9N…	1.02368	NIUQQVNIK	Q14152_C78	1.00778	KUAADLGLNK	P49773_C84	1.12556
GTQUVEQIQELVLR	Q9P287_C141	1.02373	IGLIQFULSAPK	P50991_C252	1.00798	YMAUCLLYR	Q9BQE3_C315;P68363_C315;P68366_C315;Q71U36_C315;A6NHL2_C322	1.1258
SUMLTGTPESVQSAK	Q96AE4_C148	1.02423	RUDAGGPR	Q9NXG2_C31	1.008	AUVGNAYHK	Q9UKX7_C151	1.12587
AVUMLSNTTAIAEAWAR	P68363_C376;P68366_C376;Q9NY65_C376;Q71U36_C376;Q6PEY2_C376;P0DPH8_C376;P0DPH7_C376	1.0245	QTEUFFLQK	Q9H204_C93	1.00833	LLHVFAUACPGCSTGGAR	Q9BRP1_C80	1.12611
TAUAINK	Q52LJ0_C295;Q8NCA5_C292	1.02482	EDGVFNISVDNTUSLFR	P49915_C137	1.00833	IEAAUFATIK	P50213_C331	1.12621
AVGDGILUNTYIDSYK	Q53EL6_C275	1.02491	VPQUPSGR	Q16186_C88	1.00855	NWSAAGNAFUQAAQLHLQLQSK	P54920_C66	1.12628
GLPWSUSADEVQR	P31943_C22	1.02509	SLPUQVYVNHGENLK	Q71SY5_C429	1.00867	HTGCUGDNDPIDVCEIGSK	Q15181_C114	1.1263
DSUPLDCK	P84103_C6	1.02544	LGMAVSSDTUR	Q7Z4G1_C35	1.00874	ALVDHENVISUPHLGASTK	O43175_C281	1.12641
YTELPHGAISEDQAVGPADIPUDSTGQTST	Q9H773_C162	1.02594	VNFIPTGSAFUPVK	Q86VQ1_C461	1.00898	NLUEEALLK	Q9NVT9_C161	1.1265
HVNTNPLUDLTPIFK	Q9UKX7_C181	1.02599	LLDLVQQSUNYK	P55769_C30	1.00904	VPVSYUGK	Q9UH90_C357	1.12673
VVGCSUVVVK	P25398_C108	1.026	DRUTLAEK	P23528_C147	1.00955	LNLNNTVLSK	P07814_C1377;P07814_C92;P07814_C856;P07814_C744;P07814_C697;P07814_C692;P07814_C680;P07814_C660;P07814_C623;P07814_C359;P07814_C350;P07814_C337;P07814_C336;P07814_C1497;P07814_C1495;P07814_C1487;P07814_C1480;P07814_C1453;P07814_C1448;P07814_C1327;P07814_C1309;P07814_C1301;P07814_C123;P07814_C1148;P07814_C1076;P07814_C105;P07814_C1046;P07814_C381	1.12683
SVSGTDVQEEUR	P49321_C254	1.02692	IVEDDASISSUNK	Q7Z5K2_C160	1.00956	ITCLUQVPQNAANR	P49588_C903	1.12699
YLUDEQK	Q04637_C1516	1.02693	QTISNAUGTIGLIHAIANNK	P15374_C95	1.00975	NAGNULSPAVIVGLLK	O43175_C369	1.12731
AUDILAIDK	O00273_C47	1.02719	GUAVVEFK	P52272_C114	1.00988	LUVQNSPQEAR	P33240_C150	1.12731
SIPIUTLK	P22314_C632	1.02724	ALANSLAUQGK	P04075_C339	1.00999	ELHGQNPVVTPUNK	Q16630_C159	1.12774
ESULEAYTGIVQGLK	Q14974_C765	1.02793	AAETUQEPK	Q9P032_C87	1.0107	SASVAPFTUK	P49790_C1065	1.12819
APPPSLTDUIGTVDSR	Q9NZZ3_C20	1.02799	ATELFVQULATYSYR	Q9NRG0_C55	1.01123	LLDLVQQSUNYK	P55769_C30	1.1287
GUEVVVSGK	P23396_C134	1.02802	QVINNAUATQAIVSVLLNCTHQDVHLGETLSEFK	Q9Y5K5_C88	1.01138	VUNPIITK	P11142_C603	1.12884
LQAFSAAIESUNK	Q02790_C342	1.0285	ALGFPEGLVIQAYFAUEK	P54727_C390	1.01159	VLVTTNVUAR	Q9NUU7_C392;Q9UMR2_C393	1.12887
MMUGAPSATQPATAETQHIADQVR	P04080_C3	1.02913	NVPHEDIUEDSDIDGDYR	O00629_C57	1.01181	LHQMUR	Q8N5N7_C121	1.12896
NMMAAUDPR	P07437_C303;P04350_C303;P68371_C303;Q3ZCM7_C303;A6NNZ2_C303;Q9BVA1_C303;Q13885_C303;Q9BUF5_C303;Q13509_C303	1.02917	QUVENADLPEGEK	Q99460_C112	1.01191	IQQESGUK	Q96AE4_C132	1.12978
IGNUPFSQR	O00299_C24	1.02957	FAEULEK	Q8IYB3_C33	1.01193	VDUTAHSDVCSAQGVR	Q8NBS9_C121	1.12979
TTSILULAR	P35250_C88	1.03011	DDKUANLFEALVGTLK	Q9P1F3_C39	1.01228	EIADGLULEVEGK	P13693_C28	1.13049
TLQLQLEQGLELUR	Q9UKN7_C3502	1.03016	VVNEINIEDLULTK	Q8N5K1_C92	1.01244	VIAUFDSLK	Q5VZF2_C53;Q9NR56_C53	1.1305
DLYUHK	P16220_C323	1.0309	PGQUGR	P62241_C182	1.0126	GLGDULVK	P05141_C160;P12236_C160	1.13121
DIAQQLQATUTSLGSSIQGLPTNVK	O60664_C341	1.03092	SVPVUESQK	Q96JM3_C194	1.01277	LAENFUVCHLATGDMLR	P54819_C40	1.13223
MUHNVNR	P49915_C554	1.03099	QTIGNSUGTIGLIHAVANNQDK	P09936_C90	1.01296	LQAANDSVUR	Q8TDH9_C117	1.13228
DQLPADEUNK	P38646_C608	1.03106	QNAVTDLTAEAVNVAIAAPPSEGEANAELUR	Q8WUR7_C104	1.01359	YGQNUHK	O15355_C164	1.13246
GEVPUTVTSASPLEEATLSELK	P48047_C141	1.03143	VSVUAETYNPDEEEEDTDPR	P13861_C101	1.01371	IAQLIUER	P33316_C222	1.13257
IVGUSVHK	Q86SE5_C51;P07910_C46	1.03209	IUDECNYGSYQGR	Q7RTV0_C46	1.01415	AHQUGDDDK	Q9BQ61_C165	1.13325
ITULCQVPQNAANR	P49588_C901	1.03224	GIFPVLUK	P14618_C474	1.01464	GULLYGPPGTGK	P62333_C170	1.13434
WSQVIPEEAVLLPSTEDK	Q9H799_C956;Q9H799_C94;Q9H799_C924;Q9H799_C893;Q9H799_C879;Q9H799_C837;Q9H799_C822;Q9H799_C810;Q9H799_C688;Q9H799_C643;Q9H799_C635;Q9H799_C614;Q9H799_C601;Q9H799_C536;Q9H799_C525;Q9H799_C355;Q9H799_C343;Q9H799_C331;Q9H799_C3107;Q9H799_C3085;Q9H799_C3003;Q9H799_C3000;Q9H799_C300;Q9H799_C294;Q9H799_C2927;Q9H799_C2832;Q9H799_C2801;Q9H799_C2735;Q9H799_C2687;Q9H799_C2517;Q9H799_C2481;Q9H799_C248;Q9H79…	1.03324	VPVSYUGK	Q9UH90_C357	1.01536	MVLSGUAIIVR	Q7KZF4_C31	1.13464
SWUPDCVQAEPVVR	Q9BRA2_C43	1.03325	TQLAVUQQR	Q02790_C396	1.01629	LUEQGINPEALSSVIK	Q08AG7_C51	1.13503
QWGLUIFDDVIEHCSPASFK	O00410_C886	1.03332	GTPEQPQUGFSNAVVQILR	Q86SX6_C67	1.01652	NUMTDLLAK	Q00765_C18	1.13513
AATQUEFSK	Q96GG9_C115	1.03349	AIELNPANAVYFUNR	O43765_C129	1.01662	FIUHVVGITYQHIDR	Q9UBQ5_C143	1.1352
NIAFFSTNUVEGTAR	P05023_C249	1.03379	LPSGLGUSTVLSPEGSAQFAAQIFGLSNHLVWSK	P22234_C374	1.01684	GUVTIAIHAK	Q8WUR7_C62	1.13586
TGAPUR	P13929_C399;P09104_C399;P06733_C399	1.03418	LASGUDGSEIPDEVK	Q9UEW8_C525	1.0172	EIDULSPEAQK	Q32MZ4_C14	1.13613
ITFDDYIAUCVK	P30626_C162	1.03434	EVLQEUK	Q01658_C94	1.01747	GUQVVGLYR	Q5VT97_C847	1.13621
LDDUGLTEAR	P13489_C38	1.03504	LTSLQLQHLFMILASPR	Q96JB5_C68;Q96JB5_C26;Q96JB5_C216;Q96JB5_C165;Q96JB5_C150;Q96JB5_C136	1.01815	NAUIECSVNQNSIR	Q9UBB4_C92	1.13675
EMASUITQR	Q969E8_C114	1.03519	NLADULR	P49721_C91	1.01839	AVUMLSNTTAIAEAWAR	P68363_C376;P68366_C376;Q9NY65_C376;Q71U36_C376;Q6PEY2_C376;P0DPH8_C376;P0DPH7_C376	1.13678
ALVGIUTGHSNPGEDAR	Q14699_C551	1.03608	ENVNATENUISAVGK	O00410_C972	1.01864	LTTPTYGDLNHLVSATMSGVTTULR	P07437_C239;P04350_C239;P68371_C239;Q9BVA1_C239;Q13885_C239	1.13702
AGSDGESIGNUPFSQR	Q9Y696_C35	1.03623	DUEAEVR	P30153_C294;P30154_C306	1.01889	NUTAGAVYTYHEK	Q9Y314_C8	1.13734
HEUQANGPEDLNR	P60981_C135	1.03672	TGVHHYSGNNIELGTAUGK	P62888_C85	1.01899	EQHGVAASULEDLR	O00273_C38	1.13741
DUEECIQLEPTFIK	P31948_C417	1.03735	GVTYSLTTNUCTGR	Q8TDM5_C90	1.01912	ELIEUAR	Q9Y490_C1953;Q9Y4G6_C1954	1.13765
HTLDGAAULLNSNK	Q9Y3A3_C134	1.03764	NUNDFQYESK	Q04917_C112	1.01974	EVAQDUTK	O94826_C176	1.1379
HLGVUISVANNR	O43390_C240	1.03764	DVNUPFK	Q9Y224_C69	1.02019	VFNDTUR	P42704_C113	1.13862
SUGSLLPELK	P42704_C130	1.03777	VQITLTSHDUGELTK	Q9H0N5_C109	1.02033	VQAHAAAALINFTEDUPK	O00410_C473	1.13874
GSSUFECTHYQSFLEYR	P21964_C238	1.03809	WASGLTPAQNUPR	O15533_C115	1.02063	VVNUAR	O43175_C234	1.13889
AITIAGVPQSVTEUVK	Q15365_C158	1.03835	GLUAIAQAESLR	P23396_C97	1.02087	NVUSEAAQK	Q96AT9_C217	1.13903
LVVVDFSATWUGPCK	P10599_C32	1.03849	AHVVPUFDASK	P21333_C1157	1.02217	SEGGFIWAUK	O75874_C269	1.13934
SDSLVVUEVDPELTEK	O60234_C8	1.03853	TIQFVDWUPTGFK	Q9BQE3_C347;Q9NY65_C347;Q71U36_C347;Q6PEY2_C347;P0DPH8_C347;P0DPH7_C347	1.02272	IEEAUEIYAR	P54920_C42	1.13984
LGEWVGLUK	P25398_C92	1.03853	VQFUPFEK	Q96EL3_C21	1.02273	TAEUTQYQQILHR	O75177_C47	1.14071
NALGUENK	Q8N954_C95	1.03865	AITIAGVPQSVTEUVK	Q15365_C158	1.02281	DQLPADEUNK	P38646_C608	1.14089
TVFAEHISDEUK	P39023_C114	1.0388	HLGVUISVANNR	O43390_C240	1.02293	VCETDGUSSEAK	P53582_C14	1.142
YVEPIEDVPUGNIVGLVGVDQFLVK	P13639_C466	1.03893	ADALYPVVSAASIUAK	O75792_C181	1.02306	YSQIUAK	Q5VTU8_C19;P56381_C19	1.14247
FVLDUK	P68402_C35	1.03894	TVLIAUNVK	P25205_C263	1.02306	LQAQQDAVNIVUHSK	P55036_C37	1.14302
EIDULSPEAQK	Q32MZ4_C14	1.03905	DLGUHVELR	Q6NXE6_C484	1.02318	AVECUDK	Q13451_C340	1.14312
LASHLNLAMUHLK	Q02790_C328	1.0392	SAFLUGVMK	O60506_C96;O43390_C99	1.02373	YMACULLYR	Q9BQE3_C316;P68363_C316;P68366_C316;Q71U36_C316;A6NHL2_C323	1.14376
GUQVVGLYR	Q5VT97_C847	1.03943	LVVEUVMNNVTCTR	Q01469_C120	1.02376	FSTVUEEK	Q9Y3C0_C48	1.14526
GCITIIGGGDTATCUAK	P00558_C380	1.03961	ESYUQR	P63165_C52	1.02397	SPSSUNDLYATVK	Q9NWQ8_C355	1.14587
EYLLSGDISEAEHULK	Q53EL6_C350	1.03983	SEULNNIGDSSPLIR	Q92973_C103	1.02402	SNELGDVGVHCVLQGLQTPSUK	P13489_C85	1.14642
VTEDENDEPIEIPSEDDGTVLLSTVTAQFPGAUGLR	Q13148_C39	1.03997	VNIEGGAIALGHPLGASGUR	Q9BWD1_C360	1.02452	AGSDGESIGNUPFSQR	Q9Y696_C35	1.14646
AHTPYINIYNUEPANPSEK	P11836_C167	1.04019	SVGGAUVLVA	P46776_C144	1.02454	INISEGNUPER	Q15365_C54;P57721_C86;Q15366_C54	1.14681
GUTATLGNFAK	P15880_C229	1.04076	LSSPVPAVUR	O75792_C24	1.02477	YLAEVAUGDDR	P27348_C134	1.14757
GLUAIAQAESLR	P23396_C97	1.0408	ATUTLSGNR	Q7Z434_C46	1.025	LALFNPDVUWDR	O00483_C44	1.14771
LVEALUAEHQINLIK	P25398_C69	1.04091	LICUDILDVLDK	P62258_C98	1.02581	GITEEULK	Q9UKV3_C546	1.14836
GTPEQPQUGFSNAVVQILR	Q86SX6_C67	1.04129	VSUEAPGDGDPFQGLLSGVAQMK	Q9BXV9_C21	1.02586	NUPHVVVGTPGR	O00148_C164	1.14838
AVUMLSNTTAIAEAWAR	P68363_C376;P68366_C376;Q9NY65_C376;Q71U36_C376;Q6PEY2_C376;P0DPH8_C376;P0DPH7_C376	1.0414	AUQSIYPLHDVFVR	P61247_C201	1.02589	GVSINQFUK	Q9Y3B7_C50	1.14864
AILPUIK	P60842_C66	1.04145	FSAVALUK	P09936_C220	1.02592	TQLAVUQQR	Q02790_C396	1.14878
AIUIDPAYSK	O43765_C153	1.04154	PVVCSVPPR	Q9NYQ8_C93;Q9NYQ8_C925;Q9NYQ8_C762;Q9NYQ8_C670;Q9NYQ8_C569;Q9NYQ8_C451;Q9NYQ8_C4344;Q9NYQ8_C4312;Q9NYQ8_C4289;Q9NYQ8_C4267;Q9NYQ8_C4111;Q9NYQ8_C4073;Q9NYQ8_C4070;Q9NYQ8_C4033;Q9NYQ8_C4028;Q9NYQ8_C4021;Q9NYQ8_C4012;Q9NYQ8_C4010;Q9NYQ8_C4001;Q9NYQ8_C3995;Q9NYQ8_C3990;Q9NYQ8_C3983;Q9NYQ8_C3974;Q9NYQ8_C3972;Q9NYQ8_C3962;Q9NYQ8_C3956;Q9NYQ8_C3951;Q9NYQ8_C3945;Q9NYQ8_C3944;Q9NYQ8_C3912;Q9NYQ8_C3882;Q9N…	1.0265	AVUEADQSHGGPR	O14545_C267	1.1501
YSQIUAK	Q5VTU8_C19;P56381_C19	1.0416	ALLVTASQUQQPAENK	Q01518_C93	1.02666	SYIEGYVPSQADVAVFEAVSSPPPADLUHALR	P24534_C50	1.15031
NUSETQYESK	P61981_C112	1.04208	GLYDGPVUEVSVTPK	Q16555_C504	1.02667	GLUAIAQAESLR	P23396_C97	1.1511
GNPVPILIPUHR	P16455_C145	1.04212	IEEAUEIYAR	P54920_C42	1.02675	LLWGLEGLPLTVSAVQGAHPVLR	Q9H6R4_C777;Q9H6R4_C739;Q9H6R4_C728;Q9H6R4_C665;Q9H6R4_C633;Q9H6R4_C486;Q9H6R4_C426;Q9H6R4_C395;Q9H6R4_C265;Q9H6R4_C256;Q9H6R4_C231;Q9H6R4_C224;Q9H6R4_C171;Q9H6R4_C151;Q9H6R4_C1034	1.15146
HVLALTGUGPGR	Q9BTY7_C51	1.04228	SSUSPGGR	Q6UB35_C61	1.02677	AFUEPGNVENNGVLSFIK	P54577_C250	1.15164
NIDINDVTPNUR	P62195_C112	1.04229	VDUTANTNTCNK	P30101_C85	1.02704	ASULYGQLPK	P09211_C48	1.15211
AUYGVLR	P23396_C119	1.04285	DIAQQLQATUTSLGSSIQGLPTNVK	O60664_C341	1.02739	LLYEALVDUK	Q7L2H7_C175	1.15231
GTLTLUPYHSDR	Q13200_C779	1.04286	IQQDSGUK	Q92945_C176	1.02747	GQKUEFQDAYVLLSEK	P10809_C237	1.15237
QLFALSUTAEEQGVLPDDLSGVIR	P04899_C112	1.04326	DUYPAVQK	Q14974_C543	1.02751	NLFISUK	P42166_C280	1.15276
GAQGGDYFYSFGGUHR	Q9BYN0_C99	1.04374	SIAVAEAAUPGITDK	Q9P289_C392	1.02755	LUEGFNEVLK	Q9Y6H1_C134	1.15391
SNELGDVGVHUVLQGLQTPSCK	P13489_C75	1.04384	LEFWUTDVK	Q9UNM6_C357	1.02766	AYCHILLGNYUVAVADAK	Q9Y2Z0_C62	1.15392
LSNNYYUTR	O95182_C55	1.04389	ENPVVPIGULATAAALTYGLYSFHR	Q9BW72_C53	1.02801	IQAESGUK	Q96I24_C109	1.15442
NIUQFLLEVGIVK	O60739_C94	1.04406	IAVHUTVR	P62913_C72	1.02823	ADAGPLUAACR	Q5TA31_C105	1.15445
SPATPAUR	Q69YH5_C315	1.04418	LYVYNTDTDNUR	Q9H8Y8_C173	1.02902	SFNPLEDDDDUQIK	Q12912_C355	1.15451
IHEGUEEPATHNALAK	Q00610_C870	1.04431	HEUQANGPEDLNR	P60981_C135	1.02907	VTDTQEAEUAGPPVPDPK	Q99614_C28	1.15491
AIYDTPUIQAESEK	O00232_C255	1.04446	LSTAUPGR	P55060_C939	1.02955	EUFLIQPK	Q9BQ75_C55	1.15517
DUIGGCSDLVSLQQSGELLTR	P35754_C79	1.0447	AYHEQLTVAEITNAUFEPANQMVK	Q9BQE3_C295	1.02965	TUFSPNR	O00303_C256	1.15563
DUEAEVR	P30153_C294;P30154_C306	1.04493	SQTTYYAQUYR	Q9NR46_C267	1.02998	LAIQUR	Q9HBM6_C77;Q16594_C77	1.15566
SVGGAUVLVA	P46776_C144	1.04494	EIDULSPEAQK	Q32MZ4_C14	1.03006	GTVDUVQAR	Q53EL6_C288	1.15616
AAAGELQEDSGLUVLAR	Q96C19_C172	1.04497	DGTILUTLMNK	Q99439_C61	1.03007	TVGVQGDUR	P49915_C523	1.15626
SEULNNIGDSSPLIR	Q92973_C103	1.04541	EQHGVAASULEDLR	O00273_C38	1.03024	SUIEQDVVNQTR	Q8WW33_C76	1.15633
GPAVGIDLGTTYSUVGVFQHGK	P11142_C17	1.04584	FVYHLSDLUK	P01591_C91	1.03047	ASGVQVADEVUR	P60981_C12	1.15655
GAEPETGSAVSAAQUQVGPTR	Q9UI10_C69	1.04613	LLYEALVDUK	Q7L2H7_C175	1.03096	VNFIPTGSAFUPVK	Q86VQ1_C461	1.15681
VLISDSLDPCUR	O43175_C19	1.04624	ADLVISHAGAGSULETLEK	Q9NP73_C86	1.03126	ADPDGPEAQAEAUSGER	Q9NX24_C18	1.15693
VMTIPYQPMPASSPVIUAGGQDR	Q15365_C194	1.04628	SLHDALUVIR	P48643_C407	1.03127	IVGUSVHK	Q86SE5_C51;P07910_C46	1.15841
ELVLDNUK	Q92688_C27	1.04647	ANSILFUGR	P50453_C370	1.03152	NALVSHLDGTTPVUEDIGR	P31930_C410	1.15912
EGIUAIGGTSEQSSVGTQHSYSEEEK	P13796_C101	1.04658	ASVSELAUIYSALILHDDEVTVTEDK	P05386_C9	1.03154	LHIVQVVUK	O00299_C191	1.15921
IAVAAQNUYK	P60174_C67	1.04678	GPTEIUDK	Q8TCD1_C71	1.0316	LIUCDILDVLDK	P62258_C97	1.15985
TDIQIALPSGUYGR	P33316_C166	1.04723	EELIAELQDUEGLIVR	O43175_C48	1.0316	VFQSSTSQEQVYNDUAK	P33176_C65	1.15989
LVVVDFSATWCGPUK	P10599_C35	1.04727	HLNEIDLFHUIDPNDSK	Q15185_C58	1.03173	HGINUFINR	P78371_C289	1.16025
ALIVDESUR	Q6NYC8_C611	1.04749	VUDNDTVPSVSSINR	Q02548_C124	1.03189	VVNSUHR	P48643_C181	1.16038
IEEAUEIYAR	P54920_C42	1.04773	KUACASHVAK	Q16643_C96	1.0321	SLHDALUVVK	P17987_C397	1.16093
SIQFVDWUPTGFK	P68363_C347;P68366_C347	1.04806	YLAEVAUGDDR	P27348_C134	1.03299	LVVPATQUGSLIGK	Q15365_C109	1.16113
YTQPNIUR	Q14566_C180	1.04807	VIAUFDSLK	Q5VZF2_C53;Q9NR56_C53	1.03354	DCEEUIQLEPTFIK	P31948_C420	1.16149
LATUPFNAR	Q8WW33_C51	1.04844	CVSULPGQR	Q9Y490_C1202	1.03365	AIANEUQANFISIK	P55072_C535	1.16189
DQDGCLPEEVTGUK	Q9BR61_C267	1.04846	HHUPSTPIILVGTK	P15153_C105	1.03376	ITFDDYIACUVK	P30626_C163	1.16193
LLTFGUNK	Q8TD19_C623	1.04851	SUGSLLPELK	P42704_C130	1.0338	NTHUSSLPHYQK	P43243_C821	1.16223
LDLDAUK	Q9NR46_C172	1.04883	ALSVGNIDDALQUYSEAIK	P31948_C26	1.03393	ALSVGNIDDALQUYSEAIK	P31948_C26	1.16262
SUSLVLEHQPDNIK	Q14318_C295	1.04941	SYSUQVTHEGSTVEK	P0DOY3_C87;P0DOY2_C87;P0CG04_C87;P0CF74_C87;B9A064_C195	1.03437	LTFSULGGSDNFK	Q15185_C40	1.16288
VFQSSTSQEQVYNDUAK	P33176_C65	1.05005	DPVQUSR	Q99497_C46	1.03442	LGSISUK	P54577_C519	1.16343
LIPDGUGVK	P27635_C195	1.05011	VEQNSEPUAGSSSESDLQTVFK	Q8N806_C260	1.03517	QIGEIDEQIEUYR	Q96NB3_C314	1.16402
IAVHUTVR	P62913_C72	1.05028	NPVUANR	Q14566_C185	1.03606	HTLDGAAULLNSNK	Q9Y3A3_C134	1.16403
AYHEQLSVAEITNAUFEPANQMVK	P68363_C295;P68366_C295;Q71U36_C295;Q6PEY2_C295;P0DPH8_C295;P0DPH7_C295	1.05034	EAESUDCLQGFQLTHSLGGGTGSGMGTLLLSK	Q3ZCM7_C127	1.03617	ELVLDNUK	Q92688_C27	1.16421
SUNCLLLK	P06733_C337	1.05045	GFUYVEFDEVDSLK	Q15056_C85	1.0365	AUQSIYPLHDVFVR	P61247_C201	1.16425
GMLENUILLSLFAK	Q9NX18_C83	1.05067	APPGGUEER	Q5RKV6_C117	1.03657	SHAVAUVNQFIISR	Q92973_C205	1.16439
VGLGIUYDMR	Q9NQR4_C153	1.05078	NVEUAR	Q9HD42_C44	1.03683	GIFPVLUK	P14618_C474	1.16456
LLDLVQQSUNYK	P55769_C30	1.05083	YMACULLYR	Q9BQE3_C316;P68363_C316;P68366_C316;Q71U36_C316;A6NHL2_C323	1.03693	NUSSPEFSK	Q99829_C53	1.16469
LUSSSSSDTSSR	Q86WB0_C406	1.05108	LALEQQQLIUK	Q8IWX8_C69	1.03704	QTIGNSUGTIGLIHAVANNQDK	P09936_C90	1.16476
SILUCLR	Q15185_C75	1.05156	VUASGMK	P24752_C126	1.03723	SITUWTLSR	Q92973_C467	1.16514
FLDGNELTLADUNLLPK	O00299_C178	1.05175	GLGDULVK	P05141_C160;P12236_C160	1.03754	EEFASTUPDDEEIELAYEQVAK	O00299_C223	1.16534
AVHQUDR	Q9Y5Y2_C72	1.05178	SQAUGGNLGSIEELR	Q9Y6E0_C394	1.03782	TIAEULADELINAAK	P46782_C172	1.16537
QTISNAUGTIGLIHAIANNK	P15374_C95	1.05199	LAALUK	Q9BZA5_C119;Q9NUQ3_C160;P40222_C193	1.0379	IIYGGSVTGATUK	P60174_C218	1.16542
YMAUCLLYR	Q9BQE3_C315;P68363_C315;P68366_C315;Q71U36_C315;A6NHL2_C322	1.0521	IQTTLSNLVVK	Q7L590_C836;Q7L590_C833;Q7L590_C818;Q7L590_C816;Q7L590_C797;Q7L590_C786;Q7L590_C783;Q7L590_C778;Q7L590_C528;Q7L590_C515;Q7L590_C455;Q7L590_C412;Q7L590_C409;Q7L590_C400;Q7L590_C390;Q7L590_C369;Q7L590_C329;Q7L590_C246;Q7L590_C24;Q7L590_C173	1.03844	AIYDTPUIQAESEK	O00232_C255	1.1657
VUALLSCTSHK	P15121_C299	1.05221	ALFAISULVR	Q9NZL4_C214	1.03864	SUSGVEFSTSGSSNTDTGK	P45880_C47	1.16699
LADQUTGLQGFLVFHSFGGGTGSGFTSLLMER	Q9BQE3_C129;P68363_C129;Q71U36_C129	1.05263	FIQQTYPSGGEEQAQYUR	Q8WUM4_C40	1.03867	AHTPYINIYNUEPANPSEK	P11836_C167	1.1674
EIEUSIAGAHEK	Q6I9Y2_C90	1.05308	AGGPPQVAGAQAAUSEDR	Q9H3R5_C35	1.03882	LNIISNLDUVNEVIGIR	P30153_C390;P30154_C402	1.16743
GVQYLNEIK	P13639_C41;P13639_C812;P13639_C751;P13639_C728;P13639_C693;P13639_C67;P13639_C651;P13639_C591;P13639_C567;P13639_C557;P13639_C536;P13639_C388;P13639_C369;P13639_C136;P13639_C131;P13639_C290;P13639_C466	1.05321	ALAGUDFLTISPK	P37837_C250	1.03884	TVUDAAEK	O60664_C60	1.16797
SSSLNSGNYLNPAUR	Q9UQR0_C559	1.05328	ITGUASPGK	P50991_C379	1.03918	TTWGDGGENSPUNVVSK	O00161_C112	1.16799
SUAEWVSLSK	O75947_C101	1.05353	ADDLDFETGDAGASATFPMQUSALR	Q6IS14_C22;P63241_C22	1.03925	ETUSTLAESPR	Q6P2E9_C838	1.16824
ADPDGPEAQAEAUSGER	Q9NX24_C18	1.05368	VTDDLVULVYK	P49458_C48	1.04017	VIGSGUNLDSAR	P00338_C163;Q6ZMR3_C163;P07864_C163;P07195_C164	1.16831
ITGHFYAUQVAQR	O00425_C546	1.05385	LGNYAGAVQDUER	O43765_C148	1.04025	EFTTULTTAGVK	Q9NRY5_C438	1.16833
EIVHLQAGQUGNQIGAK	P04350_C12;P68371_C12	1.05399	KULLEK	Q86VV4_C282;Q9H6Z4_C384	1.04076	DLAVVTQSAEAPAEEDLLGPNUYYDK	Q9BX40_C310	1.16834
EQHGVAASULEDLR	O00273_C38	1.05406	WANYHLENAGUNK	P13796_C283	1.0411	DUIGGCSDLVSLQQSGELLTR	P35754_C79	1.16841
TYAIUGAIR	P63220_C56	1.05418	GUTATLGNFAK	P15880_C229	1.04195	INPIUNDHYR	Q96KB5_C70	1.16858
IUATVK	Q8WVK7_C79	1.05454	GCITIIGGGDTATCUAK	P00558_C380	1.04212	TSTILAUAK	P40937_C73	1.1688
HELQANUYEEVK	P23528_C139	1.05459	LLGHWEEAAHDLALAUK	Q8IZP2_C205;P50502_C209	1.04241	AYEYVEUPIR	P53701_C66	1.16903
VTILUDK	A6NDY0_C180;Q86U42_C205	1.05493	EALNSUNK	P19338_C543	1.04298	GVTYSLTTNUCTGR	Q8TDM5_C90	1.16914
ATQUVPK	Q9HAV7_C124	1.05529	LPAVSSVAUGASVGYAVTK	P18754_C352	1.04324	GTPEQPQUGFSNAVVQILR	Q86SX6_C67	1.16934
YNLGISUINLGAHR	P50542_C566	1.05548	LPACVVDUGTGYTK	P61158_C12	1.04396	ESYUQR	P63165_C52	1.16952
DUYPAVQK	Q14974_C543	1.05561	LLWGLEGLPLTVSAVQGAHPVLR	Q9H6R4_C777;Q9H6R4_C739;Q9H6R4_C728;Q9H6R4_C665;Q9H6R4_C633;Q9H6R4_C486;Q9H6R4_C426;Q9H6R4_C395;Q9H6R4_C265;Q9H6R4_C256;Q9H6R4_C231;Q9H6R4_C224;Q9H6R4_C171;Q9H6R4_C151;Q9H6R4_C1034	1.04403	DHVFLUEGEEPK	Q9H910_C118	1.17021
FIQVUTQLQVLTEAFR	Q9UBV8_C247	1.05675	NWSAAGNAFUQAAQLHLQLQSK	P54920_C66	1.0441	FYAPWUGHCK	Q8NBS9_C350	1.17214
LSSPVPAVUR	O75792_C24	1.05718	DLUGIVASK	P13489_C220	1.04455	YFGUELGAQTQFDVK	P55010_C59	1.17219
VLISDSLDPUCR	O43175_C18	1.0572	GTQUAR	P30085_C20	1.0446	SVGGAUVLVA	P46776_C144	1.17221
IISNASUTTNCLAPLAK	P04406_C152	1.05736	MVMTVFAULMGK	P13796_C618;Q14651_C619	1.04504	DPVQUSR	Q99497_C46	1.17241
DCIGGUSDLVSLQQSGELLTR	P35754_C83	1.05747	VTEDENDEPIEIPSEDDGTVLLSTVTAQFPGAUGLR	Q13148_C39	1.04528	DSUPLDCK	P84103_C6	1.17252
NMAUVQR	P37802_C124	1.05782	VAVUDIPPR	Q9BUF5_C354;Q13509_C354;Q9H4B7_C354	1.04539	AADISESSGADUK	O43583_C13	1.17258
YGQNUHK	O15355_C164	1.05812	LGSISUK	P54577_C519	1.04557	SLPSAVYUIEDK	O43290_C674	1.17311
AYCHILLGNYUVAVADAK	Q9Y2Z0_C62	1.05813	VUSELDNNR	P42566_C586	1.04561	GEELSUEER	P31947_C38	1.17355
SSTETUYSAIPK	O75369_C2501	1.05825	DUGGAAQLAGPAAEADPLGR	Q9Y508_C8	1.04571	AILPUIK	P60842_C66	1.17369
TSAUGLFSVCYPR	P30153_C148;P30154_C160	1.05845	LUDFNPK	P09496_C218	1.04621	AAVEEGIVLGGGUALLR	P10809_C442	1.1744
LALEQQQLIUK	Q8IWX8_C69	1.05848	SNELGDVGVHCVLQGLQTPSUK	P13489_C85	1.04687	FQUGFGLTIG	O96008_C354	1.17481
AAUEQQAVALTLQEDR	Q9BUH6_C80	1.05855	NQLUDLETK	P26358_C62	1.04736	AEGSDVANAVLDGADUIMLSGETAK	P14618_C358	1.17502
VNPLGGAVALGHPLGUTGAR	P09110_C381	1.05861	EUADLWPR	P62829_C125	1.04793	TDIQIALPSGUYGR	P33316_C166	1.17519
HLNEIDLFHUIDPNDSK	Q15185_C58	1.05885	AEUPTLGEAVTDHPDR	P56279_C4	1.04807	FNYSVQEESDTULGGK	Q9P287_C275	1.17535
ADALYPVVSAASIUAK	O75792_C181	1.05945	AVEUCDK	Q13451_C339	1.04825	YVEPIEDVPUGNIVGLVGVDQFLVK	P13639_C466	1.17552
VQSLQQSUR	Q9P2W1_C107	1.05972	AUVGNAYHK	Q9UKX7_C151	1.04858	LQAFSAAIESUNK	Q02790_C342	1.17569
IQFNDLQSLLUATLQNVLR	Q14974_C585	1.05981	VVNSUHR	P48643_C181	1.04877	ELTTSSPEGUR	Q15306_C274	1.17628
FIAGTGULVR	A6NDG6_C217	1.05996	LUTSATESEVAR	P31930_C380	1.04886	LNILQEGHAQCLEAVR	Q6NXT1_C84;Q6NXT1_C265;Q6NXT1_C23;Q6NXT1_C185;Q6NXT1_C152;Q6NXT1_C137	1.17665
SLDLFNUEVTNLNDYR	P39687_C123;Q92688_C123	1.06002	SQSDUGELGDFR	Q6JBY9_C181	1.04902	LFQECUPHSTDR	P61978_C185	1.1768
ETUSTLAESPR	Q6P2E9_C838	1.06034	GTVDUVQAR	Q53EL6_C288	1.04909	SIQFVDWUPTGFK	P68363_C347;P68366_C347	1.17726
NVFVEFYAPWUGHCK	P07237_C397	1.06052	SUVEEPEPEPEAAEGDGDK	P51858_C108	1.04909	FLGUVDIK	Q9UNM6_C182	1.17727
TQNLPNUQLISR	P37268_C374	1.06137	VLQSEFUNAVR	Q9NUP9_C47	1.04915	SLDDSQUGITYK	Q9NVG8_C282	1.17733
SSDEAVILUK	Q9UNM6_C114	1.06252	VTAVIPUFPYAR	P60891_C91;P21108_C91;P11908_C91	1.04949	NIAFFSTNUVEGTAR	P05023_C249	1.17759
GLLDVTUK	P63208_C120	1.06279	KUSTPEEIK	P60981_C23	1.04963	LSSPVPAVUR	O75792_C24	1.17769
TQLAVUQQR	Q02790_C396	1.06339	TYAIUGAIR	P63220_C56	1.04966	AQDIQUGLQSR	Q8WVJ2_C45	1.17801
SUSGVEFSTSGSSNTDTGK	P45880_C47	1.06366	VDUDQHSDIAQR	Q9BS26_C92	1.0497	ILDILGETUK	Q15424_C225;Q14151_C224	1.17804
FYAPWUGHCK	Q8NBS9_C350	1.06366	IUDDELILIK	P17987_C357	1.04979	GFUYVEFDEVDSLK	Q15056_C85	1.17805
GTQUAR	P30085_C20	1.06388	LTTPTYGDLNHLVSATMSGVTTULR	P07437_C239;P04350_C239;P68371_C239;Q9BVA1_C239;Q13885_C239	1.05015	APPPSLTDUIGTVDSR	Q9NZZ3_C20	1.17814
SGEEDFESLASQFSDUSSAK	Q13526_C113	1.06416	EUFLIQPK	Q9BQ75_C55	1.05027	LQEVEUEEQR	Q13596_C318	1.17814
VUDIAAELAR	O00410_C110	1.06422	DVVIUPDASLEDAK	Q99497_C53	1.05099	ITFDDYIAUCVK	P30626_C162	1.17914
TLFLAVQVQNEEGKUEVTEVSK	O95433_C56	1.06445	SYIEGYVPSQADVAVFEAVSSPPPADLUHALR	P24534_C50	1.05137	IUPVEFNPNFVAR	Q9UI30_C33	1.17936
LUPNSTGAEIR	P35998_C377	1.0648	GDQPUASGR	A0A0U1_C6	1.05153	GCITIIGGGDTATUCAK	P00558_C379	1.17948
ALASQLQDSLK	P18206_C85;P18206_C737;P18206_C545;P18206_C422;P18206_C325;P18206_C313;P18206_C138;P18206_C1053;P18206_C1040;P18206_C1018	1.06484	AADISESSGADUK	O43583_C13	1.0522	VAEUQR	Q16543_C64	1.17955
NAFAUFDEEATGTIQEDYLR	P19105_C108;O14950_C109	1.06552	YLUDEQK	Q04637_C1516	1.05224	TTGLVGLAVUNTPHER	Q16718_C17	1.17955
AADISESSGADUK	O43583_C13	1.06574	LGGSLIVAFEGUPV	P60981_C163	1.05282	DUEECIQLEPTFIK	P31948_C417	1.17971
SQNTVFUGR	Q96FV9_C156	1.06591	AGSTALYWAUHGGHK	Q92882_C114	1.05345	PGHLQEGFGUVVTNR	Q8NC51_C11	1.17987
IISANGUK	P05023_C211	1.06591	QAVLGAGLPISTPUTTINK	P24752_C119	1.05348	LSEUEEQAK	Q7KZF4_C152	1.18006
HEQNIDUGGGYVK	P27797_C105	1.06655	EEFASTUPDDEEIELAYEQVAK	O00299_C223	1.05369	AASUGEGK	Q6FI81_C237	1.18025
SYSUQVTHEGSTVEK	P0DOY3_C87;P0DOY2_C87;P0CG04_C87;P0CF74_C87;B9A064_C195	1.06673	LDEUEEAFQGTK	P61289_C92	1.05388	QDVUQSYSEK	Q9H6T3_C519	1.18062
FHADSVUK	Q9BW61_C25	1.06707	AEIISLUK	Q9BXP5_C441	1.05492	DHUVAHK	P07919_C81;A0A096_C81	1.18095
NIUQQVNIK	Q14152_C78	1.06713	NIQAUK	P50990_C36	1.055	LGEWVGLUK	P25398_C92	1.18124
LNCQVIGASVDSHFUHLAWVNTPK	Q06830_C83	1.06723	TGUNVLLIQK	P50991_C295	1.0552	VUDEPHPLLVK	P35250_C255	1.18133
KUSTPEEIK	P60981_C23	1.06741	EIADGLULEVEGK	P13693_C28	1.0555	EGIUAIGGTSEQSSVGTQHSYSEEEK	P13796_C101	1.18215
AUVGNAYHK	Q9UKX7_C151	1.0675	VFGSUPR	O95456_C157	1.05589	VUEEIAIIPSK	P08708_C35	1.18241
VLEFNUR	P22102_C291	1.06754	AUQIFVR	P52272_C653	1.05709	QEULAR	P82979_C20	1.18277
LHQNIUR	Q9NSD9_C151	1.06771	ALDLDSSUK	P31948_C461	1.05742	DUGGAAQLAGPAAEADPLGR	Q9Y508_C8	1.18335
TLHYEUIVLVK	Q9UKK9_C76	1.06775	IULDILK	P61088_C87	1.05746	LTWHSUPEDEAQ	Q13185_C177	1.18356
VLVVGAGGIGUELLK	Q9UBT2_C30	1.06779	DSPUQLEALK	P13489_C199	1.05843	LAAQSUALSLVR	Q08211_C242	1.18385
KUSASNR	P63220_C17	1.06788	AIANEUQANFISIK	P55072_C535	1.05867	VPTANVSVVDLTUR	P04406_C247	1.18422
LNIISNLDUVNEVIGIR	P30153_C390;P30154_C402	1.06804	LSQEUPIK	Q9Y6E2_C270	1.05886	LASHLNLAMUHLK	Q02790_C328	1.1846
EGGGDSSASSPTEEEQEQGEIGAUSDEGTAQEGK	P49006_C134	1.06814	LADQUTGLQGFLVFHSFGGGTGSGFTSLLMER	Q9BQE3_C129;P68363_C129;Q71U36_C129	1.05898	HEDPUAK	O00410_C1057	1.18462
NAGNULSPAVIVGLLK	O43175_C369	1.06826	EQUEQLEK	P07919_C37;A0A096_C37	1.05932	VLISDSLDPCUR	O43175_C19	1.18496
AIVDALPPPCESAUTVPTDVDK	Q15181_C274	1.06977	VPTANVSVVDLTUR	P04406_C247	1.05999	ALTNLPHTDFTLUK	Q9UBQ5_C85	1.18509
SYUNDQSTGDIK	P00492_C106	1.06993	ITFDDYIAUCVK	P30626_C162	1.06025	LQFIADHUPTLR	Q13098_C67	1.18575
AEAVESAQAGDKUDFTGTLIVVPDVSK	Q14566_C242	1.07031	DULINAAK	P17987_C147	1.06035	QLQQQQQQPPSQLUTAPASSHER	Q9Y2D5_C296	1.18631
ETAAAUVEK	Q15631_C225	1.07051	LVFLAUCVAPTNPR	Q14566_C301	1.06086	AIUIDPAYSK	O43765_C153	1.18695
VUASVTFK	P55060_C61	1.07083	AQDIQUGLQSR	Q8WVJ2_C45	1.06105	UDFTEDQTAEFK	P60660_C2	1.18734
AIELNPANAVYFUNR	O43765_C129	1.07117	VLLSIUSLLCDPNPDDPLVPEIAR	P62837_C107;P61077_C107	1.0622	FSGDLDDQTUR	P05455_C245	1.18747
QIGEIDEQIEUYR	Q96NB3_C314	1.07155	ASLUISTK	P09874_C429	1.06285	TFFSUHK	Q9HB40_C152	1.18759
ISEEUIAQWK	P54577_C501	1.07171	SPQLILVNMASFPEUTAAAIK	Q96E11_C154	1.0634	ASGGGGUSASER	Q13596_C8	1.18762
LQAQQDAVNIVUHSK	P55036_C37	1.0719	FLDGNELTLADUNLLPK	O00299_C178	1.0635	ATQUVPK	Q9HAV7_C124	1.18779
DVVIUPDASLEDAK	Q99497_C53	1.07222	IDATQVEVNPFGETPEGQVVUFDAK	Q96I99_C255	1.06405	GIUEYHEK	Q9Y2Z0_C88	1.18805
YEQAIQCYTEAISLUPTEK	O94826_C144	1.07223	LFIIQAUR	P42574_C163	1.06447	LLGPUMEIMK	P31323_C388	1.18813
LIAQAUVSIFPDSGHFNVDNIR	P50990_C187	1.07253	SIQFVDWUPTGFK	P68363_C347;P68366_C347	1.06457	GGTLFGGEVUK	P42166_C684	1.18855
VVUSSGAVGNYSGGLAVK	P16455_C150	1.07259	TGFYUK	P43243_C803;Q5T481_C1163	1.06526	FDTGNLUMVTGGANLGR	P62701_C181	1.18867
IIUSAGLSLLAEER	Q9BV86_C195	1.07274	LQEVEUEEQR	Q13596_C318	1.06529	VLEUDIIK	Q9BQ04_C31;Q9BWF3_C31	1.18964
QVLVAPGNAGTAUSEK	P22102_C41	1.07313	NASUGTR	P60468_C39	1.06534	SVHYUPATK	P25205_C148	1.18986
YULTAPNYR	Q9HBM6_C121;Q16594_C121	1.07314	VTDGALVVVDUVSGVCVQTETVLR	P13639_C131	1.06558	YNPTWHUIVGR	Q96FJ2_C56;P63167_C56	1.19023
DHVFLUEGEEPK	Q9H910_C118	1.0732	QVEVINFGDULVR	P46060_C274	1.0657	VUSELDNNR	P42566_C586	1.19052
DEUNVVEVVAR	O75607_C79	1.07349	IUPVEFNPNFVAR	Q9UI30_C33	1.06639	NQLUDLETK	P26358_C62	1.19143
VLVTTNVUAR	Q9NUU7_C392;Q9UMR2_C393	1.07365	VTILUDK	A6NDY0_C180;Q86U42_C205	1.0666	VVEUIK	P61978_C205	1.19151
ALDLDSSUK	P31948_C461	1.07387	DTQTSITDSUAVYR	Q9Y5M8_C100	1.06672	VEAIPNUK	P43007_C500	1.19197
ANSIQGUK	Q86WR0_C83	1.074	GVLFGVPGAFTPGUSK	P30044_C100	1.06694	QTEUFFLQK	Q9H204_C93	1.19248
QAHLUVLASNCDEPMYVK	P25398_C50	1.07407	SMUAGQR	Q6P582_C80;Q6NZ67_C80	1.06699	GGUPGGEATLSQPPPR	P20290_C22	1.19249
GUVTIAIHAK	Q8WUR7_C62	1.07408	GITEEULK	Q9UKV3_C546	1.06714	ANSIQGUK	Q86WR0_C83	1.19257
SFNPLEDDDDUQIK	Q12912_C355	1.07408	EAESCDULQGFQLTHSLGGGTGSGMGTLLLSK	Q3ZCM7_C129	1.06768	GUTATLGNFAK	P15880_C229	1.1927
ASGVQVADEVUR	P60981_C12	1.0741	NIQFSUK	P28907_C275	1.06786	DUYPAVQK	Q14974_C543	1.19298
LVVPATQUGSLIGK	Q15365_C109	1.07419	VUALLSCTSHK	P15121_C299	1.06826	TYAIUGAIR	P63220_C56	1.1934
SPVETUSIPR	Q13480_C360	1.07473	VCENIPIVLUGNK	P62826_C120	1.06905	ATILDLSUNK	Q96AG4_C48	1.19397
ENQLQLSUFINQEVK	P54578_C277	1.07487	STLTDSLVUK	P13639_C41	1.06952	LASHLNLAMUHLK	Q02790_C328	1.19398
ITNSLTVLUSEK	O75822_C207	1.07513	APPPSLTDUIGTVDSR	Q9NZZ3_C20	1.06955	EIVHLQAGQUGNQIGAK	P04350_C12;P68371_C12	1.1941
DIIEHLNTSGAPADTSDPLQQIUK	P37198_C475	1.07538	IIPDUNADNSK	Q15853_C265	1.06991	AUAAGTPAVIR	P51610_C1139	1.19416
TMHHLLLEVEVIEGTLQUPESGR	Q9UI30_C100	1.07545	TSGNVEDDLIIFPDDUEFK	Q16186_C80	1.06998	EIYTHFTUATDTK	P08754_C325;P63096_C325;P04899_C326	1.19425
AAVEEGIVLGGGUALLR	P10809_C442	1.07555	AILPUIK	P60842_C66	1.07068	PVVAAPGAGNLTK	Q7Z7B0_C65;Q7Z7B0_C623;Q7Z7B0_C591;Q7Z7B0_C482;Q7Z7B0_C449;Q7Z7B0_C404;Q7Z7B0_C371;Q7Z7B0_C18;Q7Z7B0_C175	1.19518
SCYDLSUHAR	P41250_C471	1.07565	NUMTDLLAK	Q00765_C18	1.07071	GVLFGVPGAFTPGUSK	P30044_C100	1.1952
ITFDDYIACUVK	P30626_C163	1.07601	IVGUSVHK	Q86SE5_C51;P07910_C46	1.07079	SGGSSUSQTPSR	Q13541_C7	1.19539
ALLVTASQUQQPAENK	Q01518_C93	1.07614	NLNSULQQLK	Q08378_C1431	1.07093	IULDILK	P61088_C87	1.19549
ALNALUDGLIDELNQALK	P30084_C62	1.07686	YFGUELGAQTQFDVK	P55010_C59	1.07143	AUVVHGSDLK	P50993_C660;P05023_C663	1.19606
PSETPQAEVGPTGUPHR	P35520_C15;P0DN79_C15	1.07711	QYDADLEQILIQWITTQUR	P37802_C38	1.07149	DTQTSITDSUAVYR	Q9Y5M8_C100	1.19641
ALAGUDFLTISPK	P37837_C250	1.0772	AEAVESAQAGDKUDFTGTLIVVPDVSK	Q14566_C242	1.07179	GSDFDUELR	P61978_C145	1.19642
HDAATUFVDAGNAFK	P54920_C84	1.0779	IPGGIIEDSUVLR	P49368_C213	1.07184	LLUGLLAER	P14174_C81	1.1965
FAUHSASLTVR	Q15233_C145	1.07839	FAUHSASLTVR	Q15233_C145	1.07189	GUEVVVSGK	P23396_C134	1.19653
PGHLQEGFGUVVTNR	Q8NC51_C11	1.07857	FISDIANDALQHUK	Q12962_C174	1.07196	VIGIEUSSISDYAVK	Q99873_C119	1.1967
VNUPEK	Q9NWV8_C91	1.0786	TSAUGLFSVCYPR	P30153_C148;P30154_C160	1.07229	GUENLNIVQDK	Q7Z417_C234	1.19671
SHAVAUVNQFIISR	Q92973_C205	1.07863	DAVPATLHLLPUEVAVDGPAPVGR	Q8TDP1_C34	1.07319	SQULQVPER	Q9BRP1_C100	1.19703
NVUSEAAQK	Q96AT9_C217	1.07872	LUSALTLSGLVEVK	Q6FI81_C116	1.07331	SVLGGDULLK	P41240_C290	1.19714
TUQFLSTFK	P50453_C98	1.07904	VUNFLASQVPFPSR	Q99714_C214	1.07334	GTQUAR	P30085_C20	1.19719
GEETPVIVGSALUALEGR	P49411_C222	1.07952	AHTPYINIYNUEPANPSEK	P11836_C167	1.0739	NIQAUK	P50990_C36	1.19728
VIGSGUNLDSAR	P00338_C163;Q6ZMR3_C163;P07864_C163;P07195_C164	1.07961	NYAEYQVULAAVGLVGDLCR	Q14974_C667	1.07439	GTEAGQVGEPGIPTGEAGPSUSSASDK	O15355_C241	1.19764
YNFFTGUPK	Q99832_C364	1.07989	TFUQLILDPIFK	P13639_C290	1.0748	YSNVIFLEVDVDDUQDVASECEVK	P10599_C62	1.19764
ALSVGNIDDALQUYSEAIK	P31948_C26	1.08026	EIENYPTUYK	Q99747_C193	1.0748	ASVSELAUIYSALILHDDEVTVTEDK	P05386_C9	1.19776
TVAPTEUS	P0DOY3_C105;P0DOY2_C105;P0CG04_C105;B9A064_C213	1.08026	TUATDLQTK	O95861_C42	1.07481	QILLGIQELLNEPNIQDPAQAEAYTIYUQNR	P63279_C138	1.19778
SPSSUNDLYATVK	Q9NWQ8_C355	1.08054	VTTUGTDVIALTK	Q96B45_C28	1.07512	EQIDNLATELUR	O95295_C66	1.19795
TDQDEEHUR	Q16186_C121	1.08061	TSGSQDSQPSPLALLAATUSK	Q02446_C55	1.07603	AUTTEEDQEK	P49915_C489	1.19818
GTVDUVQAR	Q53EL6_C288	1.08078	GSDFDUELR	P61978_C145	1.07637	VLISDSLDPUCR	O43175_C18	1.19864
EIVESUDLK	O94979_C644	1.08082	SUTVLNVEGDALGAGLLQNYVDR	Q15758_C467	1.07639	IQFNDLQSLLUATLQNVLR	Q14974_C585	1.19985
GLFVAUR	P18858_C434	1.08087	DIIEHLNTSGAPADTSDPLQQIUK	P37198_C475	1.07643	LUTSATESEVAR	P31930_C380	1.19992
YEEAISUHK	Q96F24_C33	1.08097	LVVPASQUGSLIGK	Q15366_C109;P57721_C141	1.07674	TIQFVDWUPTGFK	Q9BQE3_C347;Q9NY65_C347;Q71U36_C347;Q6PEY2_C347;P0DPH8_C347;P0DPH7_C347	1.19992
QTIGNSUGTIGLIHAVANNQDK	P09936_C90	1.08143	PSETPQAEVGPTGUPHR	P35520_C15;P0DN79_C15	1.07675	VVGUSCVVVK	P25398_C106	1.2002
IFFDDYVAUCVK	P28676_C181	1.08146	AQISUAK	Q9NX70_C170	1.07694	LPAVSSVAUGASVGYAVTK	P18754_C352	1.20054
ENPVVPIGULATAAALTYGLYSFHR	Q9BW72_C53	1.08223	IAUGPPQAK	Q9Y520_C223	1.07705	QQUEFAK	Q9NVZ3_C133	1.20091
GPAPAPQQUSEPETK	Q3YEC7_C491	1.08297	AEGSDVANAVLDGADUIMLSGETAK	P14618_C358	1.07705	LAHECLSQSUDSAK	Q9NX70_C131	1.20092
SNELGDVGVHCVLQGLQTPSUK	P13489_C85	1.08298	SLDLFNUEVTNLNDYR	P39687_C123;Q92688_C123	1.07727	VUPESLLQSR	Q12912_C72	1.20136
ATVEUVK	O75534_C680	1.08319	IVADQLUAK	P53990_C125	1.07829	EFCENLSADUR	P30153_C317	1.20218
INISEGNUPER	Q15365_C54;P57721_C86;Q15366_C54	1.08339	CUHLFSTYVASHK	Q9H3P7_C169	1.07851	VUDNDTVPSVSSINR	Q02548_C124	1.2023
TVAKUQVTPR	Q16666_C191	1.08348	NVUSEAAQK	Q96AT9_C217	1.07965	VTEAPUYPGAPSTEASGQTGPQEPTSAR	P40222_C523	1.20257
GUTPSGEGADSEPR	Q92917_C137	1.08376	AVUMLSNTTAIAEAWAR	P68363_C376;P68366_C376;Q9NY65_C376;Q71U36_C376;Q6PEY2_C376;P0DPH8_C376;P0DPH7_C376	1.07984	ETTNIFSNCGUVR	Q9UBB4_C356	1.20272
IGLIQFULSAPK	P50991_C252	1.08382	LQAANDSVUR	Q8TDH9_C117	1.08007	NVEUAR	Q9HD42_C44	1.20279
TGSQGQUTQVR	P62857_C27	1.08386	LENUNYAVELGK	P13796_C460;P13797_C463	1.08082	YULTAPNYR	Q9HBM6_C121;Q16594_C121	1.20287
FENLUK	Q58FF8_C337;P08238_C564;P07900_C572;Q58FG0_C257;Q58FF7_C437	1.08427	FNPEAGANULVK	O14777_C449	1.08138	VLTGVAGEDAEUHAAK	O95373_C736	1.20289
VPTANVSVVDLTUR	P04406_C247	1.08447	ELTTSSPEGUR	Q15306_C274	1.0816	WLUPLSGK	Q9BXP5_C715	1.20345
VQFUPFEK	Q96EL3_C21	1.08462	SESLVVUDVAEDLVEK	P60983_C8	1.08169	NNQESDUVSK	A6NDG6_C297	1.20367
IAQLIUER	P33316_C222	1.08463	ASFENNCEIGUFAK	P56537_C15	1.0817	YLVLDUVPEER	O14776_C1062	1.20389
ILAPUK	Q9Y6G5_C132	1.08499	SUYDLSCHAR	P41250_C466	1.08234	LVEALUAEHQINLIK	P25398_C69	1.20431
EQLYSTILSHQUQR	Q9Y4H4_C116	1.08512	YTQPNIUR	Q14566_C180	1.08244	SCYDLSUHAR	P41250_C471	1.20675
VAQDLUK	P13804_C68	1.08531	VDUTAHSDVCSAQGVR	Q8NBS9_C121	1.08284	EUELYVQK	P10644_C18	1.20694
YQIDPDAUFSAK	P21796_C232	1.08556	LGFSEYUR	Q14566_C721	1.08289	VTDDLVULVYK	P49458_C48	1.2076
UDFTEDQTAEFK	P60660_C2	1.0857	SILSPGGSUGPIK	P78347_C215	1.08323	NLADULR	P49721_C91	1.20762
LGGSLIVAFEGUPV	P60981_C163	1.08609	VAEUQR	Q16543_C64	1.08328	QLGLVVUR	Q9UK45_C76	1.20811
EVLQEUK	Q01658_C94	1.08656	SUIEQDVVNQTR	Q8WW33_C76	1.08347	TUQFLSTFK	P50453_C98	1.20833
HEDPUAK	O00410_C1057	1.08711	INALTAASEAAULIVSVDETIK	Q99832_C511	1.08364	QLPSLAUK	P42166_C518	1.20915
VTDDLVULVYK	P49458_C48	1.08714	NFILDQUNVYNSGQR	Q1KMD3_C538	1.08372	ATVEUVK	O75534_C680	1.20971
ELVVNUCTEFIHLISSEANEICNK	Q01658_C42	1.08731	AYHEQLSVAEITNAUFEPANQMVK	P68363_C295;P68366_C295;Q71U36_C295;Q6PEY2_C295;P0DPH8_C295;P0DPH7_C295	1.08383	VQGVUFR	P14621_C22	1.20972
VUPESLLQSR	Q12912_C72	1.08736	EADEGUK	Q9NQG5_C100	1.08435	AEASSANLGSGUEEK	Q6P1K2_C13	1.21
AAVEGTVEAGATVESTAU	P49321_C788	1.08764	ASGVQVADEVUR	P60981_C12	1.0845	DVNUPFK	Q9Y224_C69	1.21027
PGQUGR	P62241_C182	1.08776	LADQUTGLQGFLVFHSFGGGTGSGFTSLLMER	Q9BQE3_C129;P68363_C129;Q71U36_C129	1.0845	FLUESVFSYQVASTLK	Q96DE5_C55	1.21028
HLGGIPWTYAEDAVPTLTPUR	P31930_C268	1.08836	STTTSDPPNIUK	Q9Y520_C2340	1.08461	ASAQQENSSTUIGSAIK	Q9NXV6_C178	1.21035
LUVQNSHQEAR	Q9H0L4_C150	1.0888	LSEUEEQAK	Q7KZF4_C152	1.08468	YIYDQUPAVAGYGPIEQLPDYNR	P31930_C453	1.21114
EQUCYNCGK	P62633_C97	1.08889	ITVVDDADTVELUGALK	Q8N335_C202	1.08538	FLDGNELTLADUNLLPK	O00299_C178	1.21122
AUAAGTPAVIR	P51610_C1139	1.08913	SNPENNVGLITLANDUEVLTTLTPDTGR	P55036_C58	1.08538	NIUQFLLEVGIVK	O60739_C94	1.21183
DSGAUFSASEPDAVHVVLDR	Q8NB37_C179	1.08914	VDCTANTNTUNK	P30101_C92	1.08542	FVLDUK	P68402_C35	1.21197
VUDEPHPLLVK	P35250_C255	1.08919	ALNALUDGLIDELNQALK	P30084_C62	1.08548	NUNDFQYESK	Q04917_C112	1.2122
CHLCNYAUR	Q13422_C182	1.08922	VLVVGAGGIGUELLK	Q9UBT2_C30	1.086	GNPVPILIPUHR	P16455_C145	1.21251
GTAVAIUR	Q93084_C636;P16615_C635	1.08966	ATQUVPK	Q9HAV7_C124	1.08624	NAEDULYELPENIR	Q9NZ63_C145	1.21253
WANYHLENAGUNK	P13796_C283	1.08979	GPAPAPQQUSEPETK	Q3YEC7_C491	1.08651	VAQLUDFNPK	P09497_C199	1.21275
FNPEAGANULVK	O14777_C449	1.08986	QVLVAPGNAGTAUSEK	P22102_C41	1.08661	AAAEEGUSVGAEADR	P40855_C8	1.21564
QAANLQDUYR	P43246_C404	1.0901	AYEDGUK	P31948_C62	1.08667	IPGGIIEDSUVLR	P49368_C213	1.2158
YLAEVAUGDDR	P27348_C134	1.09015	GQGVYLGMPGULPVYDALAGEFIR	P30040_C157	1.08668	ALDLDSSUK	P31948_C461	1.21617
EIENYPTUYK	Q99747_C193	1.0904	SUAEWVSLSK	O75947_C101	1.08679	HSDGNLUVK	P49458_C39	1.21619
LGTQTVPUNK	P28907_C119	1.09068	GLDLSSGLVVTSLUK	Q9Y2Y0_C149	1.08681	GLUGAIHSSIAK	P36542_C103	1.21645
AHQUGDDDK	Q9BQ61_C165	1.09074	YGQNUHK	O15355_C164	1.08722	VDUTANTNTCNK	P30101_C85	1.21678
VFGSUPR	O95456_C157	1.09097	SNELGDVGVHUVLQGLQTPSCK	P13489_C75	1.08759	LGGSLIVAFEGUPV	P60981_C163	1.21752
ESYUQR	P63165_C52	1.09124	LSNNYYUTR	O95182_C55	1.08767	LUTFILK	P55010_C138	1.21855
ALEMCPSUFQK	Q99614_C149	1.09137	HVLALTGUGPGR	Q9BTY7_C51	1.0884	YDDMATUMK	P27348_C25	1.21871
NNQESDUVSK	A6NDG6_C297	1.0923	SVLFVCLGNIUR	P24666_C18	1.08878	ELQAAUR	O95202_C379	1.21895
LHIVQVVUK	O00299_C191	1.09236	EIVHLQAGQUGNQIGAK	P04350_C12;P68371_C12	1.08896	VVGCSUVVVK	P25398_C108	1.22007
YFGUELGAQTQFDVK	P55010_C59	1.09248	GTEAGQVGEPGIPTGEAGPSUSSASDK	O15355_C241	1.08956	AVASQLDUNFLK	P62333_C193	1.221
QSAUNLEK	P35579_C1437	1.09251	GGUPGGEATLSQPPPR	P20290_C22	1.08994	LAALUK	Q9BZA5_C119;Q9NUQ3_C160;P40222_C193	1.22126
VQEGNESYQQSUGTYLR	P11912_C119	1.09255	IUSLHSLPPQS	P03928_C59	1.09028	VUDIAAELAR	O00410_C110	1.22214
TQSPUFGDDDPAK	Q12765_C324	1.09275	GNEUFQK	P31948_C370	1.09033	IGSSLYALGTQDSTDIUK	Q9UNH7_C264	1.22266
SUAGISGK	P33947_C29;P24390_C29	1.09301	AUYGVLR	P23396_C119	1.09065	ALQSGQUAGAALDVFTEEPPR	O43175_C254	1.22273
VICAEEPYIUK	P49915_C456	1.09346	FIUTTSAIQNR	P53396_C20	1.09073	AAAGELQEDSGLUVLAR	Q96C19_C172	1.22288
LMSSLPNFUGIFNHLER	Q96PU8_C35	1.09391	YIYDQUPAVAGYGPIEQLPDYNR	P31930_C453	1.0909	DQDGCLPEEVTGUK	Q9BR61_C267	1.22309
AVASQLDUNFLK	P62333_C193	1.09419	VQGVUFR	P14621_C22	1.09149	NTGIIUTIGPASR	P14618_C49	1.22315
DGTVLUELINALYPEGQAPVK	P37802_C63	1.09461	AUVVHGSDLK	P50993_C660;P05023_C663	1.09164	TGFYUK	P43243_C803;Q5T481_C1163	1.22321
FGEVVDUTLK	Q14103_C126	1.09476	VLTGVAGEDAEUHAAK	O95373_C736	1.09249	DCIGGUSDLVSLQQSGELLTR	P35754_C83	1.22324
TIGGGDDSFTTFFUETGAGK	P68366_C54	1.09593	ATVEUVK	O75534_C680	1.09263	CUSGAIIVLTK	P14618_C424	1.2234
YMACULLYR	Q9BQE3_C316;P68363_C316;P68366_C316;Q71U36_C316;A6NHL2_C323	1.09641	SIUEVLDLER	P35659_C161	1.09266	NEAIQAAHDAVAQEGQUR	P09936_C152	1.22367
GVLFGVPGAFTPGUSK	P30044_C100	1.09684	NAGNULSPAVIVGLLK	O43175_C369	1.09266	TIAPUQK	P38646_C366	1.22371
LUEQGINPEALSSVIK	Q08AG7_C51	1.09688	NNQESDUVSK	A6NDG6_C297	1.09276	AGALQUSPSDAYTK	Q9Y490_C1939	1.22421
AUFGTFLPEEK	Q9NRP4_C80	1.09719	VEAIPNUK	P43007_C500	1.09291	VFGSUPR	O95456_C157	1.22551
FSGDLDDQTUR	P05455_C245	1.09797	SYUNDQSTGDIK	P00492_C106	1.09341	FUETTIGSK	Q8N335_C164	1.22579
LWNTLGVUK	P63244_C138	1.09814	VVNUAR	O43175_C234	1.0936	DLUGIVASK	P13489_C220	1.22589
TSACGLFSVUYPR	P30153_C154;P30154_C166	1.0983	VNUPEK	Q9NWV8_C91	1.09456	DTUGANAK	O75531_C67	1.22608
ALFAISULVR	Q9NZL4_C214	1.09836	HEDPUAK	O00410_C1057	1.09534	FAUNGTVIEHPEYGEVIQLQGDQR	P41567_C69;O60739_C69	1.22618
ATIELUSTHANDASALR	P55060_C195	1.09859	SEDEAGUSSVDEESYK	Q7L4I2_C382	1.09576	LIPDGUGVK	P27635_C195	1.22725
GLUGAIHSSIAK	P36542_C103	1.09859	LTVVDTPGYGDAINUR	Q15019_C111	1.09621	VSVUAETYNPDEEEEDTDPR	P13861_C101	1.22779
VAAAESMPLLLEUAR	O00410_C733	1.09925	FLVCADCEIGPIGWHULDDK	P47224_C106	1.09681	AUFGTFLPEEK	Q9NRP4_C80	1.22782
TUFSPNR	O00303_C256	1.09947	LUPGGQLPFLLYGTEVHTDTNK	O00299_C59	1.09701	ASVGEUPAPVPVK	P56134_C7	1.22818
HDGSEPUVDVLFGDGHR	Q96EL3_C63	1.09969	AVUEADQSHGGPR	O14545_C267	1.0973	NIUQFLVEIGLAK	P41567_C94	1.22821
FLSQUAAR	Q12912_C287	1.09981	YVLUTAPR	P25205_C360	1.09754	NLPIENTTDULSTMASVCR	Q9NUQ9_C223	1.2284
ASTSYDYUR	Q10589_C9	1.10045	VLVTTNVUAR	Q9NUU7_C392;Q9UMR2_C393	1.09791	ASFENNCEIGUFAK	P56537_C15	1.22845
LGSTAIGIQTSEGVULAVEK	P28066_C47	1.10046	EGTDSSQGIPQLVSNISAUQVIAEAVR	Q99832_C29	1.09821	EELIAELQDUEGLIVR	O43175_C48	1.22895
AHEILPNLVUCSAK	P50990_C148	1.10046	VVUDENGSK	P11940_C132;Q13310_C132	1.0983	YHTVNGHNUEVR	P09651_C175	1.22931
TGVHHYSGNNIELGTAUGK	P62888_C85	1.10112	DUIGGCSDLVSLQQSGELLTR	P35754_C79	1.09837	TLQLQLEQGLELUR	Q9UKN7_C3502	1.23011
EVUPVLDQFLCHVAK	Q9NY27_C22	1.10136	SGUSEAQPPESPETR	Q9Y6A5_C426	1.09879	SIPLAMAPVFEQK	Q9UBF2_C387;Q9UBF2_C88;Q9UBF2_C810;Q9UBF2_C732;Q9UBF2_C723;Q9UBF2_C703;Q9UBF2_C689;Q9UBF2_C662;Q9UBF2_C647;Q9UBF2_C516;Q9UBF2_C446;Q9UBF2_C440;Q9UBF2_C44;Q9UBF2_C420;Q9UBF2_C325;Q9UBF2_C280;Q9UBF2_C258;Q9UBF2_C230;Q9UBF2_C129;Q9UBF2_C296	1.23026
VLLAAAVUTK	P48444_C9	1.10178	LLHVFACAUPGCSTGGAR	Q9BRP1_C82	1.09886	AYEDGUK	P31948_C62	1.23112
SAFPUFDEPAFK	Q9UIQ6_C305	1.10226	VUEEIAIIPSK	P08708_C35	1.09906	SIUTTVLELLDK	P27348_C94	1.23145
NIQAUK	P50990_C36	1.10231	VNQAIWLLUTGAR	P46782_C155	1.09969	RUDAGGPR	Q9NXG2_C31	1.2317
IQQDSGUK	Q92945_C176	1.10283	ATUAPQHGAPGPGPADASK	P21333_C2543	1.09991	QVEVINFGDULVR	P46060_C274	1.2319
DULINAAK	P17987_C147	1.10306	VAAALENTHLLEVVNQULSAR	Q9Y3D0_C158	1.09998	ALNVEPDGTGLTUSLAPNIISQL	P30044_C204	1.233
LAENFUVCHLATGDMLR	P54819_C40	1.10308	EQIDNLATELUR	O95295_C66	1.10011	LTVVDTPGYGDAINUR	Q15019_C111	1.23301
ALVDGPUTQVR	P50914_C42	1.10342	TTGLVGLAVUNTPHER	Q16718_C17	1.1006	AEUPTLGEAVTDHPDR	P56279_C4	1.23364
GFUFLEYEDHK	O60506_C289;O43390_C292	1.10374	YULTAPNYR	Q9HBM6_C121;Q16594_C121	1.10095	CHLCNYAUR	Q13422_C182	1.23557
TGFYUK	P43243_C803;Q5T481_C1163	1.10377	APQULGK	Q00839_C562	1.10126	NLEAVETLGSTSTIUSDK	P13637_C364;P50993_C372;P05023_C374;Q13733_C382	1.23587
NHDEESLEULCR	O43432_C928;Q04637_C934	1.10392	AATQUEFSK	Q96GG9_C115	1.10128	NFLYAWUGK	Q08211_C12	1.23626
ANSILFUGR	P50453_C370	1.10396	GVLMYGPPGUGK	P43686_C210	1.10176	IGFPETTEEELEEIASENSDUIFPSAPDVK	Q9Y3F4_C340	1.23637
APQULGK	Q00839_C562	1.10396	UDFTEDQTAEFK	P60660_C2	1.10236	TUATDLQTK	O95861_C42	1.23639
AQISUAK	Q9NX70_C170	1.10432	LASHLNLAMUHLK	Q02790_C328	1.10286	FSAVALUK	P09936_C220	1.23655
EUSLQVPEDELVSTLK	P11441_C13	1.10471	ALNVEPDGTGLTUSLAPNIISQL	P30044_C204	1.10293	LADQUTGLQGFLVFHSFGGGTGSGFTSLLMER	Q9BQE3_C129;P68363_C129;Q71U36_C129	1.23729
QAGEVVUEAIK	P29218_C24	1.10477	FAUNGTVIEHPEYGEVIQLQGDQR	P41567_C69;O60739_C69	1.10436	ITQUSVEIQR	O15400_C28	1.23776
DSPUQLEALK	P13489_C199	1.10486	AAVEGTVEAGATVESTAU	P49321_C788	1.10499	LLHVFACAUPGCSTGGAR	Q9BRP1_C82	1.23915
ISAAQLLDELMGR	O95232_C58;O95232_C43;O95232_C40;O95232_C35;O95232_C308;O95232_C195;O95232_C192	1.10523	YDDMATUMK	P27348_C25	1.10512	IAVHUTVR	P62913_C72	1.2392
LUAAAASILGK	P30046_C24;A6NHG4_C24	1.10525	ALTNLPHTDFTLUK	Q9UBQ5_C85	1.10538	KUSTPEEIK	P60981_C23	1.24009
ELVVNCCTEFIHLISSEANEIUNK	Q01658_C58	1.10525	ALIVDESUR	Q6NYC8_C611	1.10546	THSLVUPETVSR	Q86WQ0_C7	1.241
EFCENLSADUR	P30153_C317	1.10532	DNLTLWTSDSAGEEUDAAEGAEN	P27348_C237	1.10576	LIIVEGUQR	P13637_C695;P50993_C702;P05023_C705;Q13733_C711;P54707_C720	1.24121
SLHDALUVLAQTVK	P78371_C395	1.10582	HGINUFINR	P78371_C289	1.10584	GDSEPTPGUSGLGPGGVR	Q8WW01_C13	1.24132
LGSISUK	P54577_C519	1.10606	HTLDGAAULLNSNK	Q9Y3A3_C134	1.10617	VPQUPSGR	Q16186_C88	1.24179
SIAVAEAAUPGITDK	Q9P289_C392	1.1061	NEAIQAAHDAVAQEGQUR	P09936_C152	1.10692	SLHDALUVLAQTVK	P78371_C395	1.2422
DGVADVSIEDSVISLSGDHUIIGR	P00441_C112	1.10625	DIUNDVLSLLEK	P63104_C94	1.10735	ETTNIFSNUGCVR	Q9UBB4_C354	1.24293
QLQQQQQQPPSQLUTAPASSHER	Q9Y2D5_C296	1.10637	ILAAALTEUHR	P46060_C169	1.10749	VTAVIPUFPYAR	P60891_C91;P21108_C91;P11908_C91	1.24335
YLVLDUVPEER	O14776_C1062	1.10666	TGTSUALDCGAGIGR	Q9BV86_C64	1.10759	ETUSLWPGQALSLQVEQLLHHR	P19623_C25	1.24432
ETTNIFSNCGUVR	Q9UBB4_C356	1.10743	TYDATTHFETTUDDIK	P50395_C414	1.1079	TSAUGLFSVCYPR	P30153_C148;P30154_C160	1.24461
ICDEUNYGSYQGR	Q7RTV0_C49	1.10819	GTQUVEQIQELVLR	Q9P287_C141	1.1088	QYDADLEQILIQWITTQUR	P37802_C38	1.24534
AVAUSGAAQVR	Q92797_C578	1.10834	TIAEULADELINAAK	P46782_C172	1.10918	VTILUDK	A6NDY0_C180;Q86U42_C205	1.24541
SYIEGYVPSQADVAVFEAVSSPPPADLUHALR	P24534_C50	1.10866	ELEASEELDTIUPK	O76003_C229	1.11	VLVVGAGGIGUELLK	Q9UBT2_C30	1.24573
ALQSGQUAGAALDVFTEEPPR	O43175_C254	1.1087	VIGIEUSSISDYAVK	Q99873_C119	1.11017	AIELNPANAVYFUNR	O43765_C129	1.24581
VUGLATFEIDLK	O43583_C132	1.10875	QDVUQSYSEK	Q9H6T3_C519	1.11022	GLTLNULGK	Q6N069_C58;Q9BXJ9_C58	1.24605
SIUTTVLELLDK	P27348_C94	1.10882	QAUEIQK	P56277_C12	1.1107	TIGGGDDSFTTFFUETGAGK	P68366_C54	1.24768
PAULAALQAHADDPER	Q9BU89_C254	1.10913	ADFYUAEVAR	Q96F63_C136	1.11122	APQULGK	Q00839_C562	1.24786
ALVDHENVISUPHLGASTK	O43175_C281	1.10948	HDAATUFVDAGNAFK	P54920_C84	1.11129	ALIVDESUR	Q6NYC8_C611	1.24817
STACQMLVUYAK	O00410_C687	1.1097	LSFATUK	Q9NYP9_C231	1.11138	VFIMDSUDELIPEYLNFIR	P08238_C366	1.24851
DYLLUDYNR	P47756_C62	1.10994	AAPUEGQAFAVGVEK	Q86WB0_C5	1.11168	SUNGPVLVGSPQGGVDIEEVAASNPELIFK	Q96I99_C162	1.24987
LIIVEGUQR	P13637_C695;P50993_C702;P05023_C705;Q13733_C711;P54707_C720	1.11023	AAUCLAGAR	O95336_C32	1.11288	LEFWUTDVK	Q9UNM6_C357	1.25146
AULLCSLVK	P63272_C16	1.11028	EVLDQVUYR	Q15459_C244	1.1136	DLYUHK	P16220_C323	1.25217
VPNAULFTINK	P52435_C31	1.11044	DTUGANAK	O75531_C67	1.1137	TEDSGLAAGPPEAAGENFAPUSVAPGK	Q96CP2_C132	1.25223
LGFSEYUR	Q14566_C721	1.11047	ITCLUQVPQNAANR	P49588_C903	1.11433	LITIEINPDUAAITQR	P21964_C145	1.25282
DLLHSEGSENEGPVSSSSSDUR	Q9NY27_C377	1.11097	LQGINUGPDFTPSFANLGR	Q04637_C662	1.1151	SYSUQVTHEGSTVEK	P0DOY3_C87;P0DOY2_C87;P0CG04_C87;P0CF74_C87;B9A064_C195	1.25303
VPUAYDK	P46109_C249	1.11112	EFCENLSADUR	P30153_C317	1.11518	CVSULPGQR	Q9Y490_C1202	1.25363
GFUYVEFDEVDSLK	Q15056_C85	1.11131	VLSHNLUTVLK	Q9UH65_C40	1.11529	TVFAEHISDEUK	P39023_C114	1.25453
NUPHVVVGTPGR	O00148_C164	1.11144	SVLGGDULLK	P41240_C290	1.11533	SLHDALUVIR	P48643_C407	1.2548
SUPVVQSSQHLFLDLPK	P56192_C441	1.11156	VQAHAAAALINFTEDUPK	O00410_C473	1.11594	LVTEUEQK	Q06546_C421	1.25491
AAAEEGUSVGAEADR	P40855_C8	1.1121	HSDGNLUVK	P49458_C39	1.11644	EGTDSSQGIPQLVSNISAUQVIAEAVR	Q99832_C29	1.25498
FLGUVDIK	Q9UNM6_C182	1.11222	NIAFFSTNUVEGTAR	P05023_C249	1.11665	IIPDUNADNSK	Q15853_C265	1.25509
GLNDFQUWEK	Q9BRX5_C188	1.11225	GMLENUILLSLFAK	Q9NX18_C83	1.11684	SIAVAEAAUPGITDK	Q9P289_C392	1.25568
RUPGESLINPGFK	Q9BUH6_C180	1.11268	ALEMCPSUFQK	Q99614_C149	1.11688	AYHEQLTVAEITNAUFEPANQMVK	Q9BQE3_C295	1.25573
IUDECNYGSYQGR	Q7RTV0_C46	1.11281	AASVFVLYATSUANNFAMK	Q9NRF9_C51	1.11744	NQSFUPTVNLDK	P46776_C70	1.25576
FIUEQDHQNFLR	Q92598_C658	1.1131	ALVDHENVISUPHLGASTK	O43175_C281	1.11804	DAVPATLHLLPUEVAVDGPAPVGR	Q8TDP1_C34	1.25581
LQSGIUHLFR	P14868_C203	1.11315	NNTQVLINUR	P62316_C46	1.11807	GFUFLEYEDHK	O60506_C289;O43390_C292	1.25822
GVQLEUK	Q13485_C391	1.11331	LNILQEGHAQCLEAVR	Q6NXT1_C84;Q6NXT1_C265;Q6NXT1_C23;Q6NXT1_C185;Q6NXT1_C152;Q6NXT1_C137	1.11812	ADDLDFETGDAGASATFPMQUSALR	Q6IS14_C22;P63241_C22	1.25888
QDYSEEUGR	Q6NYC8_C276	1.11362	DHVFLUEGEEPK	Q9H910_C118	1.11937	STACQMLVUYAK	O00410_C687	1.2589
GSUSTEVEK	O75348_C69	1.11374	LGEWVGLUK	P25398_C92	1.11993	FFAPWUGHCK	Q8NBS9_C217	1.25928
APFLUER	O14530_C135	1.11379	SUMLTGTPESVQSAK	Q96AE4_C148	1.12066	EQUCYNCGK	P62633_C97	1.25932
DUGGAAQLAGPAAEADPLGR	Q9Y508_C8	1.11496	SIPLAMAPVFEQK	Q9UBF2_C387;Q9UBF2_C88;Q9UBF2_C810;Q9UBF2_C732;Q9UBF2_C723;Q9UBF2_C703;Q9UBF2_C689;Q9UBF2_C662;Q9UBF2_C647;Q9UBF2_C516;Q9UBF2_C446;Q9UBF2_C440;Q9UBF2_C44;Q9UBF2_C420;Q9UBF2_C325;Q9UBF2_C280;Q9UBF2_C258;Q9UBF2_C230;Q9UBF2_C129;Q9UBF2_C296	1.12084	TLFLAVQVQNEEGKUEVTEVSK	O95433_C56	1.25978
HUSQVDSVR	Q14247_C112	1.11498	YAVGSAUIGGGQGIAVIIQSTA	P42765_C382	1.12136	VTEETVYTUTGHPLK	P40937_C238	1.26135
WLUPLSGK	Q9BXP5_C715	1.11515	DLYUHK	P16220_C323	1.12158	SILUCLR	Q15185_C75	1.26164
WDFTPUK	P38606_C138	1.11565	GULLYGPPGTGK	P62333_C170	1.12211	YTVYUSLIK	Q7L2H7_C125	1.26184
EELIAELQDUEGLIVR	O43175_C48	1.11601	AYCHILLGNYUVAVADAK	Q9Y2Z0_C62	1.12228	ILAAALTEUHR	P46060_C169	1.26235
DLSHIGDAVVISUAK	P12004_C162	1.11606	HELQANUYEEVK	P23528_C139	1.12237	GCITIIGGGDTATCUAK	P00558_C380	1.26257
DPVQUSR	Q99497_C46	1.11613	SGEEDFESLASQFSDUSSAK	Q13526_C113	1.12239	LSIQCYLSALDR	Q01581_C86;Q01581_C69;Q01581_C59;Q01581_C268;Q01581_C237;Q01581_C129;Q01581_C12	1.26376
GUGPCLR	O43396_C34	1.11636	INISEGNUPER	Q15365_C54;P57721_C86;Q15366_C54	1.1226	ALVDGPUTQVR	P50914_C42	1.26397
KUQQAEK	P31948_C339	1.11638	WSQVIPEEAVLLPSTEDK	Q9H799_C956;Q9H799_C94;Q9H799_C924;Q9H799_C893;Q9H799_C879;Q9H799_C837;Q9H799_C822;Q9H799_C810;Q9H799_C688;Q9H799_C643;Q9H799_C635;Q9H799_C614;Q9H799_C601;Q9H799_C536;Q9H799_C525;Q9H799_C355;Q9H799_C343;Q9H799_C331;Q9H799_C3107;Q9H799_C3085;Q9H799_C3003;Q9H799_C3000;Q9H799_C300;Q9H799_C294;Q9H799_C2927;Q9H799_C2832;Q9H799_C2801;Q9H799_C2735;Q9H799_C2687;Q9H799_C2517;Q9H799_C2481;Q9H799_C248;Q9H79…	1.12286	YSGLUPHVVVLVATVR	P11586_C691	1.26423
NWSAAGNAFUQAAQLHLQLQSK	P54920_C66	1.11647	LUVQNSPQEAR	P33240_C150	1.12314	VLLAAAVUTK	P48444_C9	1.2653
FTPTVPHUSLATLIGLCLR	Q9H5X1_C90	1.11706	TUQFLSTFK	P50453_C98	1.12363	AVELLGDIVQNUSLEDSQIEK	P31930_C154	1.26546
QAVLGAGLPISTPUTTINK	P24752_C119	1.1172	EGIUAIGGTSEQSSVGTQHSYSEEEK	P13796_C101	1.12385	AVEUCDK	Q13451_C339	1.26558
ATUTLSGNR	Q7Z434_C46	1.11763	ALQELPLULR	Q9NQS1_C193	1.12405	SSUSPGGR	Q6UB35_C61	1.266
AEUPTLGEAVTDHPDR	P56279_C4	1.1177	NTPSEPIHUIVWAK	Q9UBT2_C185	1.12445	LDDUGLTEAR	P13489_C38	1.26685
AASUGEGK	Q6FI81_C237	1.11774	QITSYGETUPGLEQYAIK	P50990_C430	1.12462	VQEGNESYQQSUGTYLR	P11912_C119	1.26718
VLEUDIIK	Q9BQ04_C31;Q9BWF3_C31	1.11806	LVVPATQUGSLIGK	Q15365_C109	1.12464	DULINAAK	P17987_C147	1.2672
IYHPNINSNGSIULDILR	Q9Y2X8_C85;P62837_C85;P61077_C85;P51668_C85	1.11812	VLLSICSLLUDPNPDDPLVPEIAR	P62837_C111;P61077_C111	1.12512	SPATPAUR	Q69YH5_C315	1.26777
LUCPATAPQEAPAPEGR	Q96B54_C114	1.11835	AAUYTK	P31948_C403	1.12527	KUSASNR	P63220_C17	1.26812
VTDGALVVVDCVSGVUVQTETVLR	P13639_C136	1.1184	AYEYVEUPIR	P53701_C66	1.12646	AGAIAPUEVTVPAQNTGLGPEK	Q8NHW5_C119;P05388_C119	1.269
SSSTGSSSSTGGGGQESQPSPLALLAATUSR	P08047_C68	1.11845	VTDGALVVVDCVSGVUVQTETVLR	P13639_C136	1.12687	LGNYAGAVQDUER	O43765_C148	1.26903
FISDIANDALQHUK	Q12962_C174	1.11881	SSHAVELAUR	Q9UBB4_C65	1.12696	EUELSPGVNR	Q9BXP5_C490	1.26968
VTEPSAPUQALVSIGDLQATFHGIR	Q9UPN7_C795	1.11885	EENVGLHQTLDQTLNELNUI	P67936_C247	1.127	LGTQTVPUNK	P28907_C119	1.26994
EDGVFNISVDNTUSLFR	P49915_C137	1.11891	VPUAYDK	P46109_C249	1.12729	ENQLQLSUFINQEVK	P54578_C277	1.27013
PATALUGVVSADGK	Q29RF7_C14	1.11898	NAFAUFDEEATGTIQEDYLR	P19105_C108;O14950_C109	1.12754	LNSLUMAWLVDHVYAIR	P30153_C447;P30154_C459	1.27027
DNLTLWTSDSAGEEUDAAEGAEN	P27348_C237	1.11943	SGTIUSSELPGAFEAAGFHLNEHLYNMIIR	P04632_C190	1.12765	KUQQAEK	P31948_C339	1.27099
VPVSYUGK	Q9UH90_C357	1.11943	LVEALUAEHQINLIK	P25398_C69	1.12794	QLAALNUSVR	Q9UKX7_C165	1.27133
VVNEINIEDLULTK	Q8N5K1_C92	1.11986	SQIUDNAALYAQK	P55060_C272	1.12818	QVINNAUATQAIVSVLLNCTHQDVHLGETLSEFK	Q9Y5K5_C88	1.27309
NCDYQQEADNSUIYVNK	P36954_C52	1.1199	GUTPSGEGADSEPR	Q92917_C137	1.12913	TGSQGQUTQVR	P62857_C27	1.27319
STAUQMLVCYAK	O00410_C682	1.12018	NUSSFLIK	P46779_C13	1.12935	QVLVAPGNAGTAUSEK	P22102_C41	1.27403
YNPTWHUIVGR	Q96FJ2_C56;P63167_C56	1.12059	EUSFEQLEHVR	Q9BUN5_C114	1.12952	GYAASUR	O60675_C68;O15525_C68;Q9ULX9_C68	1.27413
LPTDLTAUDNR	Q96RS6_C111	1.1211	MUHNVNR	P49915_C554	1.1303	NTPSEPIHUIVWAK	Q9UBT2_C185	1.27422
ASVGEUPAPVPVK	P56134_C7	1.12122	LUCPATAPQEAPAPEGR	Q96B54_C114	1.13043	EALNSUNK	P19338_C543	1.27596
VTDTQEAEUAGPPVPDPK	Q99614_C28	1.12136	NAEDULYELPENIR	Q9NZ63_C145	1.13043	LDLDAUK	Q9NR46_C172	1.2761
DFTPVUTTELGR	P30041_C47	1.12192	LDUAQLK	P09543_C158	1.13101	LUPGGQLPFLLYGTEVHTDTNK	O00299_C59	1.27662
LYVYNTDTDNUR	Q9H8Y8_C173	1.12193	FVLCPEUENPETDLHVNPK	P55010_C102	1.13164	FLSQUAAR	Q12912_C287	1.27781
GYAASUR	O60675_C68;O15525_C68;Q9ULX9_C68	1.12228	SAFPUFDEPAFK	Q9UIQ6_C305	1.13213	LUCPATAPQEAPAPEGR	Q96B54_C114	1.27806
AAUYTK	P31948_C403	1.12242	VUPESLLQSR	Q12912_C72	1.13369	ALUGLDESK	P36776_C682	1.2792
GSDFDUELR	P61978_C145	1.12275	TTSILULAR	P35250_C88	1.13371	YEQAIQCYTEAISLUPTEK	O94826_C144	1.27941
YVDIAIPUNNK	P08865_C163	1.12334	YSNVIFLEVDVDDUQDVASECEVK	P10599_C62	1.13465	PVIAUSVTIK	P55769_C102	1.27973
GLDLSSGLVVTSLUK	Q9Y2Y0_C149	1.12339	LFDSIUNNK	P08754_C254;P63096_C254;P04899_C255	1.13483	SLDLFNUEVTNLNDYR	P39687_C123;Q92688_C123	1.27996
SQIUDNAALYAQK	P55060_C272	1.12373	NULTNFHGMDLTR	P61247_C96	1.13558	SILSPGGSUGPIK	P78347_C215	1.28003
VTAVIPUFPYAR	P60891_C91;P21108_C91;P11908_C91	1.12398	TGSQGQUTQVR	P62857_C27	1.13583	HVLALTGUGPGR	Q9BTY7_C51	1.28069
LTDSUVQR	Q86U28_C56	1.12423	ITULCQVPQNAANR	P49588_C901	1.13601	TDQDEEHUR	Q16186_C121	1.28119
NUGQTVHDEVANK	O14964_C75	1.12455	GPAVGIDLGTTYSUVGVFQHGK	P11142_C17	1.13703	VVNEINIEDLULTK	Q8N5K1_C92	1.28188
LAHECLSQSUDSAK	Q9NX70_C131	1.1246	NALVSHLDGTTPVUEDIGR	P31930_C410	1.13711	NLNSULQQLK	Q08378_C1431	1.28246
NUSSPEFSK	Q99829_C53	1.12541	HTSALUNSCR	Q9Y490_C1506	1.13747	SSHAVELAUR	Q9UBB4_C65	1.28368
DGDPLPSSLSUK	P53602_C108	1.1255	IUDDLISK	Q9Y6A5_C828	1.13814	TTSILULAR	P35250_C88	1.28486
VVEUIK	P61978_C205	1.12574	LQDLSSUITQGK	P29590_C389	1.1385	VTEDENDEPIEIPSEDDGTVLLSTVTAQFPGAUGLR	Q13148_C39	1.28637
TTANAIYUPPK	O00231_C202	1.12575	KUSASNR	P63220_C17	1.13863	LFNTAVUESK	Q9BXJ9_C721	1.28663
VVNUAR	O43175_C234	1.12576	DFTPVUTTELGR	P30041_C47	1.13863	YQIDPDAUFSAK	P21796_C232	1.28743
FQUGFGLTIG	O96008_C354	1.12577	FQUGFGLTIG	O96008_C354	1.13933	YAVGSAUIGGGQGIAVIIQSTA	P42765_C382	1.28775
DAVPATLHLLPUEVAVDGPAPVGR	Q8TDP1_C34	1.12611	DCIGGUSDLVSLQQSGELLTR	P35754_C83	1.1394	IUDECNYGSYQGR	Q7RTV0_C46	1.28878
HTSALCNSUR	Q9Y490_C1509	1.12616	TTANAIYUPPK	O00231_C202	1.1395	VNQAIWLLUTGAR	P46782_C155	1.28882
NTGIIUTIGPASR	P14618_C49	1.12626	SCYDLSUHAR	P41250_C471	1.14041	TVAPTEUS	P0DOY3_C105;P0DOY2_C105;P0CG04_C105;B9A064_C213	1.29055
VFNDTUR	P42704_C113	1.12631	FHADSVUK	Q9BW61_C25	1.14075	IQTTLSNLVVK	Q7L590_C836;Q7L590_C833;Q7L590_C818;Q7L590_C816;Q7L590_C797;Q7L590_C786;Q7L590_C783;Q7L590_C778;Q7L590_C528;Q7L590_C515;Q7L590_C455;Q7L590_C412;Q7L590_C409;Q7L590_C400;Q7L590_C390;Q7L590_C369;Q7L590_C329;Q7L590_C246;Q7L590_C24;Q7L590_C173	1.2906
NLPIENTTDULSTMASVCR	Q9NUQ9_C223	1.12645	PGHLQEGFGUVVTNR	Q8NC51_C11	1.14081	ENQWUEEK	P63208_C160	1.29071
LLUGLLAER	P14174_C81	1.1268	WLUPLSGK	Q9BXP5_C715	1.14093	YEVAVPLUK	Q07866_C236;Q9NSK0_C234;Q9H0B6_C221	1.2912
TGUNVLLIQK	P50991_C295	1.12713	QVUDDISR	Q9HD15_C134	1.14144	SEULNNIGDSSPLIR	Q92973_C103	1.29124
LESCGVTSDNUR	P13489_C216	1.12738	VUDEPHPLLVK	P35250_C255	1.14169	LDELUNDIATK	Q9H0E9_C142	1.29152
AUANPAAGSVILLENLR	P00558_C108	1.12741	ENQLQLSUFINQEVK	P54578_C277	1.14321	VNQIGSVTESLQAUK	P06733_C357	1.292
GQLUELSCSTDYR	Q99873_C360	1.12764	LUSLFYTNEEVAK	P43243_C806	1.14449	ASVUAEAYNPDEEEDDAESR	P31323_C116	1.29267
TTGLVGLAVUNTPHER	Q16718_C17	1.12773	FASGGUDNLIK	P55735_C187	1.14456	VVUSSGAVGNYSGGLAVK	P16455_C150	1.29271
TAVUDIPPR	P07437_C354;P04350_C354;P68371_C354;Q3ZCM7_C354;A6NNZ2_C354;Q9BVA1_C354;Q13885_C354	1.12825	EVAQDUTK	O94826_C176	1.1446	IQQDSGUK	Q92945_C176	1.29316
IPGGIIEDSUVLR	P49368_C213	1.12953	VLISDSLDPCUR	O43175_C19	1.14489	ATIELUSTHANDASALR	P55060_C195	1.29426
AYHEQLTVAEITNAUFEPANQMVK	Q9BQE3_C295	1.13023	ALVGIUTGHSNPGEDAR	Q14699_C551	1.14492	SSTETUYSAIPK	O75369_C2501	1.29469
QITSYGETUPGLEQYAIK	P50990_C430	1.13036	ELUSLNQEDFFQR	Q06546_C223	1.14539	ALNALUDGLIDELNQALK	P30084_C62	1.29488
GVSINQFUK	Q9Y3B7_C50	1.13067	AAVEEGIVLGGGUALLR	P10809_C442	1.14563	DLSHIGDAVVISUAK	P12004_C162	1.29501
ALNVEPDGTGLTUSLAPNIISQL	P30044_C204	1.13124	QLUEDWEVVPEPVAR	P27707_C45	1.14569	LEEUVR	P24534_C161	1.29526
GEELSUEER	P31947_C38	1.13133	SAGVQUFGPTAEAAQLESSK	P22102_C93	1.14582	AGGPPQVAGAQAAUSEDR	Q9H3R5_C35	1.29528
GIFPVLUK	P14618_C474	1.13151	LIGNLUYK	Q9UBB4_C382	1.14617	SUVEEPEPEPEAAEGDGDK	P51858_C108	1.29535
EALNSUNK	P19338_C543	1.13227	YVEPIEDVPUGNIVGLVGVDQFLVK	P13639_C466	1.1463	VNUPEK	Q9NWV8_C91	1.29585
LLHVFACAUPGCSTGGAR	Q9BRP1_C82	1.13246	EGGGDSSASSPTEEEQEQGEIGAUSDEGTAQEGK	P49006_C134	1.14647	ADLVISHAGAGSULETLEK	Q9NP73_C86	1.29618
AUQSIYPLHDVFVR	P61247_C201	1.13248	QGAESDQAEPIIUSSGAEAPANSLPSK	Q7Z434_C283	1.14695	PMUVESFSDYPPLGR	Q5VTE0_C411;P68104_C411	1.29649
CVSULPGQR	Q9Y490_C1202	1.1325	DEVDGGPPUAPGGTAK	Q9NV96_C17	1.14705	LVVPASQUGSLIGK	Q15366_C109;P57721_C141	1.29681
IQTTLSNLVVK	Q7L590_C836;Q7L590_C833;Q7L590_C818;Q7L590_C816;Q7L590_C797;Q7L590_C786;Q7L590_C783;Q7L590_C778;Q7L590_C528;Q7L590_C515;Q7L590_C455;Q7L590_C412;Q7L590_C409;Q7L590_C400;Q7L590_C390;Q7L590_C369;Q7L590_C329;Q7L590_C246;Q7L590_C24;Q7L590_C173	1.13252	CUSGAIIVLTK	P14618_C424	1.14743	DIIEHLNTSGAPADTSDPLQQIUK	P37198_C475	1.29801
AFUEPGNVENNGVLSFIK	P54577_C250	1.13294	ENQWUEEK	P63208_C160	1.14799	AVAAGNSUR	Q9Y490_C2196;Q9Y4G6_C2197	1.29815
SQTTYYAQUYR	Q9NR46_C267	1.13323	QLAALNUSVR	Q9UKX7_C165	1.14807	ITGUASPGK	P50991_C379	1.29826
SSAUFTLQELK	P46060_C141	1.13347	LVVVDFSATWUGPCK	P10599_C32	1.14817	PGQUGR	P62241_C182	1.29933
ETTNIFSNUGCVR	Q9UBB4_C354	1.13359	GVQLEUK	Q13485_C391	1.14872	ELEASEELDTIUPK	O76003_C229	1.29935
LIUCDILDVLDK	P62258_C97	1.13401	TYGUVPVANK	O75391_C191	1.14919	TAUAINK	Q52LJ0_C295;Q8NCA5_C292	1.29955
ASULYGQLPK	P09211_C48	1.1341	VIGSGUNLDSAR	P00338_C163;Q6ZMR3_C163;P07864_C163;P07195_C164	1.14936	GDQPUASGR	A0A0U1_C6	1.30102
VVNSUHR	P48643_C181	1.1343	NSSDLGUK	Q9NV56_C170	1.14984	GUTPSGEGADSEPR	Q92917_C137	1.30181
LYGIQAFUK	Q9HAV7_C108	1.13466	WTQTLSELDLAVPFUVNFR	Q9Y266_C188	1.15006	VAASUGAIQYIPTELDQVR	Q7L2H7_C134	1.30226
TIQFVDWUPTGFK	Q9BQE3_C347;Q9NY65_C347;Q71U36_C347;Q6PEY2_C347;P0DPH8_C347;P0DPH7_C347	1.13483	SUSGVEFSTSGSSNTDTGK	P45880_C47	1.15018	SVSGTDVQEEUR	P49321_C254	1.30238
KUAADLGLNK	P49773_C84	1.13491	TQVUGILR	P11413_C13	1.15029	ADVEDGEETUALASHSGSSGSK	Q9UBF6_C11	1.3027
NTPSEPIHUIVWAK	Q9UBT2_C185	1.13497	ASGGGGUSASER	Q13596_C8	1.15029	ENVNATENUISAVGK	O00410_C972	1.30354
NUTIVSPDAGGAK	P60891_C165	1.13517	NMITGTSQADUAVLIVAAGVGEFEAGISK	Q5VTE0_C111;P68104_C111;Q05639_C111	1.15035	QVFQQTISUPEGLR	Q14653_C222	1.30406
ITGUASPGK	P50991_C379	1.13535	NHDEESLECLUR	O43432_C930;Q04637_C936	1.15165	HDAATUFVDAGNAFK	P54920_C84	1.30412
SQULQVPER	Q9BRP1_C100	1.13561	GNVETUAK	O00425_C336	1.15173	YVDIAIPUNNK	P08865_C163	1.30529
STTTIGLVQALGAHLYQNVFAUVR	P11586_C408	1.13592	HUSQVDSVR	Q14247_C112	1.15173	ISLGLPVGAVINUADNTGAK	P62829_C28	1.3057
ADAGPLUAACR	Q5TA31_C105	1.1373	AGSDGESIGNUPFSQR	Q9Y696_C35	1.15191	TQNLPNUQLISR	P37268_C374	1.30654
NIUQFLVEIGLAK	P41567_C94	1.13772	TTWGDGGENSPUNVVSK	O00161_C112	1.15216	QUVENADLPEGEK	Q99460_C112	1.30671
FAUNGTVIEHPEYGEVIQLQGDQR	P41567_C69;O60739_C69	1.13797	YEVAVPLUK	Q07866_C236;Q9NSK0_C234;Q9H0B6_C221	1.15244	EAQDAPGLDPQGAADUAQGVLR	P39880_C802	1.30683
LUDFNPK	P09496_C218	1.13802	PVVAAPGAGNLTK	Q7Z7B0_C65;Q7Z7B0_C623;Q7Z7B0_C591;Q7Z7B0_C482;Q7Z7B0_C449;Q7Z7B0_C404;Q7Z7B0_C371;Q7Z7B0_C18;Q7Z7B0_C175	1.15313	KUACASHVAK	Q16643_C96	1.30722
LLQULK	Q86VV8_C1248	1.13812	HTSALCNSUR	Q9Y490_C1509	1.15368	VTDGALVVVDUVSGVCVQTETVLR	P13639_C131	1.30879
SUTVLNVEGDALGAGLLQNYVDR	Q15758_C467	1.13818	TATAVAHUK	P62249_C25	1.15395	ITGHFYAUQVAQR	O00425_C546	1.31092
IAAESSENVDUPENPK	Q32MZ4_C644	1.13857	AAAGELQEDSGLUVLAR	Q96C19_C172	1.15428	SILCULR	Q15185_C76	1.31145
LQEVEUEEQR	Q13596_C318	1.13858	AHQUGDDDK	Q9BQ61_C165	1.15444	SQNTVFUGR	Q96FV9_C156	1.31159
LVVPASQUGSLIGK	Q15366_C109;P57721_C141	1.1388	ANSIQGUK	Q86WR0_C83	1.15469	VLGUPEALTGSYK	Q14181_C198	1.31193
LSFATUK	Q9NYP9_C231	1.13902	YVDIAIPUNNK	P08865_C163	1.15486	AQISUAK	Q9NX70_C170	1.31249
IUDDLISK	Q9Y6A5_C828	1.13917	DCEEUIQLEPTFIK	P31948_C420	1.15495	IGLIQFULSAPK	P50991_C252	1.31254
HSSGUAFLSVK	O15392_C84	1.13991	SUNGPVLVGSPQGGVDIEEVAASNPELIFK	Q96I99_C162	1.15587	DGDPLPSSLSUK	P53602_C108	1.31269
IUPVEFNPNFVAR	Q9UI30_C33	1.14002	VFNDTUR	P42704_C113	1.15596	LIGNLUYK	Q9UBB4_C382	1.31439
MVLSGUAIIVR	Q7KZF4_C31	1.14033	GQKUEFQDAYVLLSEK	P10809_C237	1.15628	EAQSIUER	P63010_C241;Q10567_C241	1.31473
EQUEQLEK	P07919_C37;A0A096_C37	1.14063	AQDIEAGDGTTSVVIIAGSLLDSUTK	P50991_C120	1.15724	WANYHLENAGUNK	P13796_C283	1.31624
NEAIQAAHDAVAQEGQUR	P09936_C152	1.1418	FTPTVPHUSLATLIGLCLR	Q9H5X1_C90	1.1578	NNTQVLINUR	P62316_C46	1.31647
YEVAVPLUK	Q07866_C236;Q9NSK0_C234;Q9H0B6_C221	1.14189	LAHECLSQSUDSAK	Q9NX70_C131	1.15841	ADFYUAEVAR	Q96F63_C136	1.3183
GLTLNULGK	Q6N069_C58;Q9BXJ9_C58	1.14234	FGANAILGVSLAVUK	P13929_C119;P09104_C119;P06733_C119	1.15864	SQSDUGELGDFR	Q6JBY9_C181	1.31846
TQVUGILR	P11413_C13	1.14285	GSUSTEVEK	O75348_C69	1.15929	AVIFULSADK	P60981_C39	1.32229
HHPDLIFUR	Q7RTV0_C11	1.14349	LTTPTYGDLNHLVSATMSGVTTULR	P07437_C239;P04350_C239;P68371_C239;Q9BVA1_C239;Q13885_C239	1.16002	LFDSIUNNK	P08754_C254;P63096_C254;P04899_C255	1.32268
NNLSYDUIGR	Q01581_C86	1.14349	YNPTWHUIVGR	Q96FJ2_C56;P63167_C56	1.16052	TQSPUFGDDDPAK	Q12765_C324	1.32401
LFQEUCPHSTDR	P61978_C184	1.14418	SLDLFNUEITNLEDYR	Q9BTT0_C123	1.16108	DRUTLAEK	P23528_C147	1.3252
VEQNSEPUAGSSSESDLQTVFK	Q8N806_C260	1.14473	LTEGUSFR	Q71UM5_C77;P42677_C77	1.16262	AAVEGTVEAGATVESTAU	P49321_C788	1.32553
AGALQUSPSDAYTK	Q9Y490_C1939	1.14486	TVAPTEUS	P0DOY3_C105;P0DOY2_C105;P0CG04_C105;B9A064_C213	1.16262	GPAVGIDLGTTYSUVGVFQHGK	P11142_C17	1.32777
QYDADLEQILIQWITTQUR	P37802_C38	1.14491	IIUSAGLSLLAEER	Q9BV86_C195	1.16275	EGGGDSSASSPTEEEQEQGEIGAUSDEGTAQEGK	P49006_C134	1.3278
SGIQPLUPER	P42166_C341	1.14551	NUPHIVVGTPGR	Q13838_C165	1.16303	NPVUANR	Q14566_C185	1.32863
ASVUAEAYNPDEEEDDAESR	P31323_C116	1.14578	TYVDQAUR	Q9UKK6_C14;Q9NPJ8_C15	1.16344	AUYGVLR	P23396_C119	1.32907
SVSVTAAGQUR	O00291_C220	1.14697	AUANPAAGSVILLENLR	P00558_C108	1.16374	ESULQFYHAELK	P50453_C108	1.32938
QVFQQTISUPEGLR	Q14653_C222	1.14795	APFLUER	O14530_C135	1.16375	STAUQMLVCYAK	O00410_C682	1.33248
LFNTAVUESK	Q9BXJ9_C721	1.1487	LUPNSTGAEIR	P35998_C377	1.16455	YEPFSFADDIGSNNUGYYDLQAVLTHQGR	P54578_C415	1.33494
ASVSELAUIYSALILHDDEVTVTEDK	P05386_C9	1.14911	LUEQGINPEALSSVIK	Q08AG7_C51	1.16518	HVNTNPLUDLTPIFK	Q9UKX7_C181	1.33516
ATILDLSUNK	Q96AG4_C48	1.14972	SILUCLR	Q15185_C75	1.16519	ELNLSFUEIK	P46060_C303	1.33535
VCETDGUSSEAK	P53582_C14	1.14972	LDDUGLTEAR	P13489_C38	1.16523	GPTEIUDK	Q8TCD1_C71	1.33687
LSIQCYLSALDR	Q01581_C86;Q01581_C69;Q01581_C59;Q01581_C268;Q01581_C237;Q01581_C129;Q01581_C12	1.14984	ETAAAUVEK	Q15631_C225	1.16609	SLDLFNUEITNLEDYR	Q9BTT0_C123	1.33848
VNQIGSVTESLQAUK	P06733_C357	1.15034	AWNAYPYUR	Q00169_C94;P48739_C94	1.16741	IVADQLUAK	P53990_C125	1.33872
NVFVEFYAPWCGHUK	P07237_C400	1.15054	VPFLVLEUPNLK	Q9NRP0_C14	1.16837	VICAEEPYIUK	P49915_C456	1.34041
LQFIADHUPTLR	Q13098_C67	1.15086	ENPUQEQGDVIQIK	Q9H3P2_C471	1.16859	VPFLVLEUPNLK	Q9NRP0_C14	1.3411
NEDEEGYVPTSYVEVULDK	Q96RU3_C609	1.1509	IUATVK	Q8WVK7_C79	1.1688	LESGSIUK	P15170_C327	1.34243
QUIEIIENR	Q06547_C331	1.15112	DHUVAHK	P07919_C81;A0A096_C81	1.16885	SSDEAVILUK	Q9UNM6_C114	1.34292
LADQUTGLQGFLVFHSFGGGTGSGFTSLLMER	Q9BQE3_C129;P68363_C129;Q71U36_C129	1.15121	VAAAESMPLLLEUAR	O00410_C733	1.16894	DSPUQLEALK	P13489_C199	1.34411
EIADGLULEVEGK	P13693_C28	1.1516	AUAAGTPAVIR	P51610_C1139	1.17217	GAQGGDYFYSFGGUHR	Q9BYN0_C99	1.34524
VGEATETALTULVEK	Q93084_C447;P16615_C447	1.15202	SYSYVUGISSK	P49915_C530	1.17234	NUSETQYESK	P61981_C112	1.34674
SGUSEAQPPESPETR	Q9Y6A5_C426	1.15217	ELVVNCCTEFIHLISSEANEIUNK	Q01658_C58	1.17272	ETAAAUVEK	Q15631_C225	1.34741
NNTQVLINUR	P62316_C46	1.1524	ETTNIFSNUGCVR	Q9UBB4_C354	1.1729	TVAKUQVTPR	Q16666_C191	1.34875
IAULDFSLQK	P17987_C236	1.15265	ADHQPLTEASYVNLPTIALUNTDSPLR	P08865_C148	1.17357	SQTTYYAQUYR	Q9NR46_C267	1.34959
ASAQQENSSTUIGSAIK	Q9NXV6_C178	1.15279	LEAMUFDGVK	P47813_C51	1.17409	AHEILPNLVCUSAK	P50990_C149	1.35052
NUNDFQYESK	Q04917_C112	1.15316	EAQDAPGLDPQGAADUAQGVLR	P39880_C802	1.17489	SESLVVUDVAEDLVEK	P60983_C8	1.35175
ENVNATENUISAVGK	O00410_C972	1.15337	STACQMLVUYAK	O00410_C687	1.17504	EAESUDCLQGFQLTHSLGGGTGSGMGTLLLSK	Q3ZCM7_C127	1.35257
LUTFILK	P55010_C138	1.15339	SPSSUNDLYATVK	Q9NWQ8_C355	1.17535	AVAHHTDUTFIR	P62195_C209	1.35301
FLUESVFSYQVASTLK	Q96DE5_C55	1.15348	IGNUPFSQR	O00299_C24	1.17539	YTQPNIUR	Q14566_C180	1.35303
LALFNPDVUWDR	O00483_C44	1.15349	DETVSDUSPHIANIGR	P47756_C206	1.17617	DEVDGGPPUAPGGTAK	Q9NV96_C17	1.35356
GVLMYGPPGUGK	P43686_C210	1.15402	AVGDGILUNTYIDSYK	Q53EL6_C275	1.17661	LUSLFYTNEEVAK	P43243_C806	1.35421
LVVEUVMNNVTCTR	Q01469_C120	1.15475	ITGHFYAUQVAQR	O00425_C546	1.17798	EADEGUK	Q9NQG5_C100	1.35459
TSGNVEDDLIIFPDDUEFK	Q16186_C80	1.15528	TLQLQLEQGLELUR	Q9UKN7_C3502	1.17876	FNPEAGANULVK	O14777_C449	1.35466
EIYTHFTUATDTK	P08754_C325;P63096_C325;P04899_C326	1.15536	YLEUSALTQR	P63000_C157;P60763_C157;P15153_C157	1.1801	ELANSPDUPQMCAYK	P48739_C187	1.35602
VVLLGEGUVGK	Q9UL25_C29	1.15555	LSLQNUCLTGAGCGVLSSTLR	P13489_C95	1.18033	GSUSTEVEK	O75348_C69	1.3569
QLGLVVUR	Q9UK45_C76	1.15583	GEELSUEER	P31947_C38	1.18052	ICDEUNYGSYQGR	Q7RTV0_C49	1.35733
AGSTALYWAUHGGHK	Q92882_C114	1.15596	LCUPATAPQEAPAPEGR	Q96B54_C115	1.18159	TGUNVLLIQK	P50991_C295	1.35747
LSLQNCCLTGAGUGVLSSTLR	P13489_C102	1.15602	ELVVNUCTEFIHLISSEANEICNK	Q01658_C42	1.18216	NHDEESLEULCR	O43432_C928;Q04637_C934	1.36007
LSLQNUCLTGAGCGVLSSTLR	P13489_C95	1.15602	LYUIYVAIGQK	P25705_C244	1.18265	NSSDLGUK	Q9NV56_C170	1.36356
SSGEIVYUGQVFEK	Q02543_C64	1.15628	SLHDALUVLAQTVK	P78371_C395	1.18275	NUSSFLIK	P46779_C13	1.36548
LUTSATESEVAR	P31930_C380	1.15638	IFFDDYVACUVK	P28676_C182	1.18496	DLLHSEGSENEGPVSSSSSDUR	Q9NY27_C377	1.36768
GFDPTASPFUQ	Q9UPT8_C1302	1.15715	VFIMDSUDELIPEYLNFIR	P08238_C366	1.18606	LHQNIUR	Q9NSD9_C151	1.36771
AVQVDDDQFUK	Q9BRV8_C164	1.1575	DAYUCAQQGK	Q9NR33_C84	1.18758	AAGDGDUGTTHSR	Q3LXA3_C404	1.36798
LAALUK	Q9BZA5_C119;Q9NUQ3_C160;P40222_C193	1.15827	QEUGEPALPSASEEQVAQDTEEVFR	Q16611_C14	1.18796	LALEQQQLIUK	Q8IWX8_C69	1.36933
AEGSDVANAVLDGADUIMLSGETAK	P14618_C358	1.1583	AVLLVGLUDSGK	Q9Y5M8_C73	1.1888	QAVLGAGLPISTPUTTINK	P24752_C119	1.36943
AQEFVNUK	P35754_C8	1.15893	LFSFTPAWNWTUK	Q9ULZ3_C173	1.18916	LGGTIDDUELVEGLVLTQK	P50991_C221	1.36954
ESLUDSPHQNLSR	O15042_C65	1.15915	STNLNUSVIADVR	Q96EL3_C49	1.1893	LUPNSTGAEIR	P35998_C377	1.36962
HSDGNLUVK	P49458_C39	1.15965	GDLUALAER	Q6QNY0_C168	1.1909	LSLQNCCLTGAGUGVLSSTLR	P13489_C102	1.37081
ALUGLDESK	P36776_C682	1.15976	LQSGIUHLFR	P14868_C203	1.19095	IAUGPPQAK	Q9Y520_C223	1.3713
FUAFGGNPPVTGPR	O15446_C150	1.15991	NMMAAUDPR	P07437_C303;P04350_C303;P68371_C303;Q3ZCM7_C303;A6NNZ2_C303;Q9BVA1_C303;Q13885_C303;Q9BUF5_C303;Q13509_C303	1.19108	IUDDELILIK	P17987_C357	1.37209
NPVUANR	Q14566_C185	1.15993	DUEECIQLEPTFIK	P31948_C417	1.19134	NHDEESLECLUR	O43432_C930;Q04637_C936	1.38135
AYEYVEUPIR	P53701_C66	1.16014	SVSVTAAGQUR	O00291_C220	1.19159	TGAPUR	P13929_C399;P09104_C399;P06733_C399	1.38347
DCFGULR	O75531_C80	1.16061	AFUEPGNVENNGVLSFIK	P54577_C250	1.19171	LGSTAIGIQTSEGVULAVEK	P28066_C47	1.38693
QILLGIQELLNEPNIQDPAQAEAYTIYUQNR	P63279_C138	1.16083	LATUPFNAR	Q8WW33_C51	1.19172	LLQULK	Q86VV8_C1248	1.38965
PVIAUSVTIK	P55769_C102	1.16156	SLASTLDUETAR	Q8IX90_C20	1.19211	ADALYPVVSAASIUAK	O75792_C181	1.39003
SLHDALUVIR	P48643_C407	1.16212	AQUPIVER	P46782_C66	1.19239	SGTIUSSELPGAFEAAGFHLNEHLYNMIIR	P04632_C190	1.39061
NMITGTSQADUAVLIVAAGVGEFEAGISK	Q5VTE0_C111;P68104_C111;Q05639_C111	1.16251	ESLUDSPHQNLSR	O15042_C65	1.19509	SUSLVLEHQPDNIK	Q14318_C295	1.39174
AQDIQUGLQSR	Q8WVJ2_C45	1.16281	NLSDLIDLVPSLUEDLLSSVDQPLK	P47756_C36	1.19567	STTTIGLVQALGAHLYQNVFAUVR	P11586_C408	1.39258
VDCTANTNTUNK	P30101_C92	1.16289	VLISDSLDPUCR	O43175_C18	1.19616	LSFATUK	Q9NYP9_C231	1.39369
LVIVGDGAUGK	P61586_C16;P08134_C16	1.16293	DYLLUDYNR	P47756_C62	1.19657	ALNSASTSLPTSUPGSEPVPTHQQGQPALELK	Q9Y6A5_C502	1.39715
VWNLANUK	P63244_C182	1.16325	IISANGUK	P05023_C211	1.19777	LGFSEYUR	Q14566_C721	1.39823
VUNPIITK	P11142_C603	1.16642	SUPVVQSSQHLFLDLPK	P56192_C441	1.19785	SUNCLLLK	P06733_C337	1.39977
DHWVHVLVPMGFVIGUYLDR	O75438_C25	1.16643	LNIISNLDUVNEVIGIR	P30153_C390;P30154_C402	1.19793	SUTVLNVEGDALGAGLLQNYVDR	Q15758_C467	1.4018
SILCULR	Q15185_C76	1.16656	LLUGLLAER	P14174_C81	1.19804	QAIVGDINIAUPGMLDLK	Q8N6N7_C45	1.404
EVVUTTQNTPTVK	P54132_C120	1.16722	LIPDGUGVK	P27635_C195	1.19868	FIQVUTQLQVLTEAFR	Q9UBV8_C247	1.40558
QAUEIQK	P56277_C12	1.16753	VTDTQEAEUAGPPVPDPK	Q99614_C28	1.19891	IAAUQEQILR	Q9BRP1_C260	1.40889
VAQLUDFNPK	P09497_C199	1.16883	IAAESSENVDUPENPK	Q32MZ4_C644	1.19909	ESENVVUHFYR	O14530_C94	1.41109
TYVDQAUR	Q9UKK6_C14;Q9NPJ8_C15	1.16906	MVDQLFUK	P78347_C475	1.19933	GVQLEUK	Q13485_C391	1.41166
SAEALAFSDUR	Q15306_C250	1.16961	GEVPUTVTSASPLEEATLSELK	P48047_C141	1.1994	YVLUTAPR	P25205_C360	1.41233
EUEGIVPVPLAEK	P82932_C105	1.16979	DCFGULR	O75531_C80	1.19956	ILAPUK	Q9Y6G5_C132	1.41292
SUVEEPEPEPEAAEGDGDK	P51858_C108	1.16983	VVGUSCVVVK	P25398_C106	1.19984	SGUSEAQPPESPETR	Q9Y6A5_C426	1.41513
EILLEGUAEK	Q6PID6_C55	1.17005	FFAPWUGHCK	Q8NBS9_C217	1.19987	IAAESSENVDUPENPK	Q32MZ4_C644	1.417
AVLUPPPVK	P63000_C178;P60763_C178	1.17036	VCETDGUSSEAK	P53582_C14	1.20047	TSACGLFSVUYPR	P30153_C154;P30154_C166	1.41771
DYTGUSTSESLSPVK	O95297_C203	1.17044	ELUQGLGQPGSVLR	P13489_C362	1.20112	FUAFGGNPPVTGPR	O15446_C150	1.42049
HHUPSTPIILVGTK	P15153_C105	1.17046	LQFIADHUPTLR	Q13098_C67	1.20152	ATUAPQHGAPGPGPADASK	P21333_C2543	1.42426
ADVEDGEETUALASHSGSSGSK	Q9UBF6_C11	1.17076	NIDINDVTPNUR	P62195_C112	1.20162	VTDGALVVVDCVSGVUVQTETVLR	P13639_C136	1.4249
LLGHWEEAAHDLALAUK	Q8IZP2_C205;P50502_C209	1.17187	LNCQVIGASVDSHFUHLAWVNTPK	Q06830_C83	1.20182	ADHQPLTEASYVNLPTIALUNTDSPLR	P08865_C148	1.42587
ADHQPLTEASYVNLPTIALUNTDSPLR	P08865_C148	1.17247	IAVYSUPFDGMITETK	P50990_C244	1.20238	LASGUDGSEIPDEVK	Q9UEW8_C525	1.42699
SUNGPVLVGSPQGGVDIEEVAASNPELIFK	Q96I99_C162	1.17276	GUAFVTFTTR	Q92879_C150	1.20253	VVLUGGSSR	Q0VDF9_C335	1.42812
NLSDLIDLVPSLUEDLLSSVDQPLK	P47756_C36	1.17278	QLPSLAUK	P42166_C518	1.203	SLPUQVYVNHGENLK	Q71SY5_C429	1.42816
LPSGLGUSTVLSPEGSAQFAAQIFGLSNHLVWSK	P22234_C374	1.1731	EUELYVQK	P10644_C18	1.20305	ILYSQUGDVMR	P60660_C32;P14649_C89	1.43135
QUVENADLPEGEK	Q99460_C112	1.17312	ASAGPQPLLVQSUK	Q9Y490_C956	1.20331	HHNQPYUGIAPYIR	P08621_C39	1.43307
IDGVFAAUQSGSFDK	P35249_C281	1.17317	YSNSALGHVNUTIK	Q9NQC3_C1101	1.20397	NMITGTSQADUAVLIVAAGVGEFEAGISK	Q5VTE0_C111;P68104_C111;Q05639_C111	1.43337
ALTNLPHTDFTLUK	Q9UBQ5_C85	1.17412	TNHIGHTGYLNTVTVSPDGSLUASGGK	P63244_C207	1.20417	TSGNVEDDLIIFPDDUEFK	Q16186_C80	1.43739
LUGSGFQSIVNGCQEICVK	P42765_C92	1.17436	YEQAIQCYTEAISLUPTEK	O94826_C144	1.20423	PIIFDUR	P35232_C69	1.43755
GDLUALAER	Q6QNY0_C168	1.17495	GLPWSUSADEVQR	P31943_C22	1.20426	HTGUCGDNDPIDVCEIGSK	Q15181_C113	1.4396
ALQSNIIPFUDEVMQLLLENLGNENVHR	Q14974_C689	1.1754	LFQEUCPHSTDR	P61978_C184	1.20442	VPNAULFTINK	P52435_C31	1.44109
LIDFLEUGK	P17844_C234	1.17573	QILLGIQELLNEPNIQDPAQAEAYTIYUQNR	P63279_C138	1.20452	IEUEIK	Q16576_C116	1.44523
GCITIIGGGDTATUCAK	P00558_C379	1.1758	AYGFSUDGEGVLK	Q99622_C73	1.20534	KULLEK	Q86VV4_C282;Q9H6Z4_C384	1.4458
EUELSPGVNR	Q9BXP5_C490	1.17615	HSSGUAFLSVK	O15392_C84	1.20706	HTSALUNSCR	Q9Y490_C1506	1.4459
ESULQFYHAELK	P50453_C108	1.17646	LGTQTVPUNK	P28907_C119	1.2071	YLEUSALTQR	P63000_C157;P60763_C157;P15153_C157	1.44669
ELUSLNQEDFFQR	Q06546_C223	1.1769	LLUSNSAFLR	Q13564_C384	1.20733	YDEAIDUYTK	Q9H6T3_C155	1.45038
GSDPFASDUFFR	P42566_C657	1.17721	VVLUGGSSR	Q0VDF9_C335	1.20804	AEAVESAQAGDKUDFTGTLIVVPDVSK	Q14566_C242	1.45089
WSSLAUNIALDAVK	P49368_C173	1.17729	GDSEPTPGUSGLGPGGVR	Q8WW01_C13	1.20831	GDLNDUFIPCTPK	P11586_C143	1.45275
TVGVQGDUR	P49915_C523	1.17732	NALGUENK	Q8N954_C95	1.20843	AAPUEGQAFAVGVEK	Q86WB0_C5	1.45399
SILSPGGSUGPIK	P78347_C215	1.17752	DUDHADEQK	P62633_C111	1.20916	SGIQPLUPER	P42166_C341	1.46094
FDTGNLUMVTGGANLGR	P62701_C181	1.17766	LUGDTSLNNMQR	O00410_C266	1.20952	AUVIHGTDLK	P13637_C653	1.46442
DVNUPFK	Q9Y224_C69	1.17832	SVSGTDVQEEUR	P49321_C254	1.21152	LSLQNCULTGAGCGVLSSTLR	P13489_C96	1.46471
TEDSGLAAGPPEAAGENFAPUSVAPGK	Q96CP2_C132	1.17923	LQVEGGGUSGFQYK	Q86U28_C79	1.21197	HSSGUAFLSVK	O15392_C84	1.4669
KUACASHVAK	Q16643_C96	1.17975	DLFTUTIK	Q86VP6_C571	1.21562	QSAUNLEK	P35579_C1437	1.4687
LICUDILDVLDK	P62258_C98	1.17999	SFNPLEDDDDUQIK	Q12912_C355	1.21629	CUHLFSTYVASHK	Q9H3P7_C169	1.46932
AWNAYPYUR	Q00169_C94;P48739_C94	1.18013	YEPFSFADDIGSNNUGYYDLQAVLTHQGR	P54578_C415	1.21691	FGANAILGVSLAVUK	P13929_C119;P09104_C119;P06733_C119	1.47094
TSTILAUAK	P40937_C73	1.18083	SQNTVFUGR	Q96FV9_C156	1.2171	NCDYQQEADNSUIYVNK	P36954_C52	1.47121
QPEQATTSAQVAULYR	P18858_C895	1.18149	LHQNIUR	Q9NSD9_C151	1.21766	AEISFVLUK	Q8N9N8_C89	1.47809
LSTLUPSAVLQR	Q86VP6_C1134	1.18156	AAAEEGUSVGAEADR	P40855_C8	1.21783	WUEYGLTFTEK	P45880_C76	1.47905
ELDLSNNULGDAGILQLVESVR	P13489_C409	1.18199	GDLNDUFIPCTPK	P11586_C143	1.21844	DUEDPNPLIR	P63010_C95;Q10567_C95	1.4798
LYUIYVAIGQK	P25705_C244	1.18267	LDELUNDIATK	Q9H0E9_C142	1.22022	STNLNUSVIADVR	Q96EL3_C49	1.4798
VQIEAAQUPDVVVAQIDPK	O14893_C63	1.18417	ASVUAEAYNPDEEEDDAESR	P31323_C116	1.22101	SSAUFTLQELK	P46060_C141	1.4859
LGGTIDDUELVEGLVLTQK	P50991_C221	1.18592	LTWHSUPEDEAQ	Q13185_C177	1.22142	ILAUDDLDEAAR	Q9P2R7_C430	1.48689
AATSTLSVUDFLGEK	Q8N128_C114	1.18616	GYAASUR	O60675_C68;O15525_C68;Q9ULX9_C68	1.22147	TGTSUALDCGAGIGR	Q9BV86_C64	1.4874
DUEDPNPLIR	P63010_C95;Q10567_C95	1.18673	LSLQNCCLTGAGUGVLSSTLR	P13489_C102	1.22158	VALAEAUR	P29144_C150	1.48801
NUIAQTSAVVK	Q4VC31_C74	1.18749	NNLSYDUIGR	Q01581_C86	1.22211	NTENUDFLFSPPEVTGR	Q9Y6A5_C20	1.49166
DETVSDUSPHIANIGR	P47756_C206	1.18808	ELDLSNNULGDAGILQLVESVR	P13489_C409	1.22294	SVLFVCLGNIUR	P24666_C18	1.49324
AEEDVEPEUIMEK	Q9UJU6_C127	1.18864	DQDGCLPEEVTGUK	Q9BR61_C267	1.22351	SSSTGSSSSTGGGGQESQPSPLALLAATUSR	P08047_C68	1.4939
NTENUDFLFSPPEVTGR	Q9Y6A5_C20	1.18893	NUTIVSPDAGGAK	P60891_C165	1.22564	HEUQANGPEDLNR	P60981_C135	1.4947
SIPLAMAPVFEQK	Q9UBF2_C387;Q9UBF2_C88;Q9UBF2_C810;Q9UBF2_C732;Q9UBF2_C723;Q9UBF2_C703;Q9UBF2_C689;Q9UBF2_C662;Q9UBF2_C647;Q9UBF2_C516;Q9UBF2_C446;Q9UBF2_C440;Q9UBF2_C44;Q9UBF2_C420;Q9UBF2_C325;Q9UBF2_C280;Q9UBF2_C258;Q9UBF2_C230;Q9UBF2_C129;Q9UBF2_C296	1.18959	NLUEEALLK	Q9NVT9_C161	1.2259	GAEPETGSAVSAAQUQVGPTR	Q9UI10_C69	1.49933
SESLVVUDVAEDLVEK	P60983_C8	1.18971	MLVQUMQDQEHPSIR	O00410_C180	1.22661	TYGUVPVANK	O75391_C191	1.50128
ALUGFTEAAAQAAYLVGVSDPNSQAGQQGLVEPTQFAR	Q9Y490_C1434	1.1905	FYAPWUGHCK	Q8NBS9_C350	1.22744	SYSYVUGISSK	P49915_C530	1.50531
NACIEUSVNQNSIR	Q9UBB4_C95	1.19074	SLDDSQUGITYK	Q9NVG8_C282	1.22782	LYUIYVAIGQK	P25705_C244	1.50632
KULLEK	Q86VV4_C282;Q9H6Z4_C384	1.19098	LVILANNUPALR	P62888_C52	1.22863	DEUNVVEVVAR	O75607_C79	1.50969
DUVGPEVEK	P00558_C99	1.19184	VTEAPUYPGAPSTEASGQTGPQEPTSAR	P40222_C523	1.2289	SFTUSSSAEGR	Q92835_C1088	1.51067
YDDMATUMK	P27348_C25	1.19211	DGTILUTLMNK	Q99439_C61	1.23034	NACIEUSVNQNSIR	Q9UBB4_C95	1.51844
VAVUDIPPR	Q9BUF5_C354;Q13509_C354;Q9H4B7_C354	1.19344	DSUPLDCK	P84103_C6	1.23099	LTSLQLQHLFMILASPR	Q96JB5_C68;Q96JB5_C26;Q96JB5_C216;Q96JB5_C165;Q96JB5_C150;Q96JB5_C136	1.51899
IVADQLUAK	P53990_C125	1.19364	TQNLPNUQLISR	P37268_C374	1.23168	EILLEGUAEK	Q6PID6_C55	1.52605
SGETEDTFIADLVVGLUTGQIK	P13929_C389;P09104_C389;P06733_C389	1.19396	PSPGAVGPEDVALUSSR	Q14160_C1612	1.23252	VLGFSEPTVVTAALNUVGK	O43395_C37	1.52832
LESGSIUK	P15170_C327	1.194	ALNSASTSLPTSUPGSEPVPTHQQGQPALELK	Q9Y6A5_C502	1.23309	FFSDUK	P55795_C34;P31943_C34	1.5336
HHNQPYUGIAPYIR	P08621_C39	1.19419	DUEDPNPLIR	P63010_C95;Q10567_C95	1.23324	AYUHILLGNYCVAVADAK	Q9Y2Z0_C54	1.53676
AYEDGUK	P31948_C62	1.19425	TVAKUQVTPR	Q16666_C191	1.23328	LSTLUPSAVLQR	Q86VP6_C1134	1.54011
LUSLFYTNEEVAK	P43243_C806	1.1945	NVFVEFYAPWUGHCK	P07237_C397	1.23351	LSUVPVLIFANK	P36405_C118	1.5477
TFUQLILDPIFK	P13639_C290	1.19456	NUTAGAVYTYHEK	Q9Y314_C8	1.23452	GDINVUIVGDPSTAK	Q14566_C393	1.54891
QLUEDWEVVPEPVAR	P27707_C45	1.19565	NACIEUSVNQNSIR	Q9UBB4_C95	1.23455	GSSUFECTHYQSFLEYR	P21964_C238	1.55097
GNEUVQYQHVLHR	Q9UHA2_C47	1.19583	IISNASUTTNCLAPLAK	P04406_C152	1.23511	FHFGDSLUTHK	O75439_C265	1.55812
FSAVALUK	P09936_C220	1.19585	IGSSLYALGTQDSTDIUK	Q9UNH7_C264	1.23547	LLTSYGFIQUSER	O75534_C42	1.55984
VLGUPEALTGSYK	Q14181_C198	1.19606	TEDSGLAAGPPEAAGENFAPUSVAPGK	Q96CP2_C132	1.23623	NSLGSFIUK	Q96G25_C31	1.56184
DTUGANAK	O75531_C67	1.19644	LAENFUVCHLATGDMLR	P54819_C40	1.23646	TIEUISLIGLAVGK	O00410_C560	1.56544
IQAESGUK	Q96I24_C109	1.1977	DLLHSEGSENEGPVSSSSSDUR	Q9NY27_C377	1.2366	GFDPTASPFUQ	Q9UPT8_C1302	1.56676
IAPGAVVUVESEIR	O00399_C18	1.19905	YTVYUSLIK	Q7L2H7_C125	1.23725	SVLFVULGNICR	P24666_C13	1.57057
LPAVSSVAUGASVGYAVTK	P18754_C352	1.1991	SUSGVEFSTSGHAYTDTGK	Q9Y277_C36	1.23842	TYVDQAUR	Q9UKK6_C14;Q9NPJ8_C15	1.57319
DCEEUIQLEPTFIK	P31948_C420	1.19969	STTTIGLVQALGAHLYQNVFAUVR	P11586_C408	1.23858	TPDGNLDQUK	P30825_C628	1.58618
QPUPSESDIITEEDK	O75475_C204	1.20016	LSTLUPSAVLQR	Q86VP6_C1134	1.23918	QUIEIIENR	Q06547_C331	1.59996
YLLVEFYAPWCGHUK	P07237_C56	1.20033	SPATPAUR	Q69YH5_C315	1.23921	FIAGTGULVR	A6NDG6_C217	1.60259
YLLVEFYAPWUGHCK	P07237_C53	1.20033	FIUEQDHQNFLR	Q92598_C658	1.24135	LSLQNUCLTGAGCGVLSSTLR	P13489_C95	1.61402
ATUAPQHGAPGPGPADASK	P21333_C2543	1.20132	NMAUVQR	P37802_C124	1.24303	NUPHIVVGTPGR	Q13838_C165	1.61988
AVECUDK	Q13451_C340	1.20201	GTLTLUPYHSDR	Q13200_C779	1.24472	VEQVPUSR	P24386_C276;P26374_C278	1.62957
LTDFGFUAQITPEQSK	Q13177_C390;Q13153_C411;O75914_C424	1.20285	IUANDAIPK	Q96EY4_C162	1.24613	DVUIVLAK	Q9Y3E7_C60	1.63896
DRUTLAEK	P23528_C147	1.20291	AUFGTFLPEEK	Q9NRP4_C80	1.24643	QGAESDQAEPIIUSSGAEAPANSLPSK	Q7Z434_C283	1.64624
VUSELDNNR	P42566_C586	1.2031	CIEELUQK	O43805_C23	1.24702	NNLSYDUIGR	Q01581_C86	1.64951
SLDLFNUEITNLEDYR	Q9BTT0_C123	1.20322	TYADYESVNECMEGVUK	P84090_C33	1.24875	LPTDLTAUDNR	Q96RS6_C111	1.65049
NPVSQUMR	Q13148_C50	1.20346	AIVDALPPPCESAUTVPTDVDK	Q15181_C274	1.24907	LUAAAASILGK	P30046_C24;A6NHG4_C24	1.65269
VIAUFDSLK	Q5VZF2_C53;Q9NR56_C53	1.20348	VAQLUDFNPK	P09497_C199	1.24946	IAULDFSLQK	P17987_C236	1.65995
ADDLDFETGDAGASATFPMQUSALR	Q6IS14_C22;P63241_C22	1.20407	ESENVVUHFYR	O14530_C94	1.25072	DIHTALLDUANK	Q9NX70_C181	1.66582
ADLVISHAGAGSULETLEK	Q9NP73_C86	1.20559	FVLDUK	P68402_C35	1.25088	AVUMLSNTTAIAEAWAR	P68363_C376;P68366_C376;Q9NY65_C376;Q71U36_C376;Q6PEY2_C376;P0DPH8_C376;P0DPH7_C376	1.67089
NSSDLGUK	Q9NV56_C170	1.20665	YHTVNGHNUEVR	P09651_C175	1.25294	LPSGLGUSTVLSPEGSAQFAAQIFGLSNHLVWSK	P22234_C374	1.67171
GLSNLFLSUPIPK	Q9Y570_C312	1.20728	HTGCUGDNDPIDVCEIGSK	Q15181_C114	1.25331	NVFVEFYAPWUGHCK	P07237_C397	1.67224
AVEUCDK	Q13451_C339	1.21009	AIYDTPUIQAESEK	O00232_C255	1.25708	DVUISLEIDDLK	O75822_C188	1.67389
EEFASTUPDDEEIELAYEQVAK	O00299_C223	1.21012	EYLLSGDISEAEHULK	Q53EL6_C350	1.25838	ELVVNUCTEFIHLISSEANEICNK	Q01658_C42	1.68278
GLYDGPVUEVSVTPK	Q16555_C504	1.21085	MSSYAFFVQTUR	P26583_C23;B2RPK0_C23;P09429_C23	1.25917	VEQNSEPUAGSSSESDLQTVFK	Q8N806_C260	1.69472
HGINUFINR	P78371_C289	1.21118	EUELSPGVNR	Q9BXP5_C490	1.25969	PSPGAVGPEDVALUSSR	Q14160_C1612	1.70675
IGFPETTEEELEEIASENSDUIFPSAPDVK	Q9Y3F4_C340	1.21257	TQSPUFGDDDPAK	Q12765_C324	1.26012	DLQAEALUK	Q99933_C272	1.7135
AESQLLEUK	P12270_C1127	1.21576	LEEUVR	P24534_C161	1.26102	SAYALUTFALSTGDPSQPVR	Q9BY32_C116	1.71965
PVVAAPGAGNLTK	Q7Z7B0_C65;Q7Z7B0_C623;Q7Z7B0_C591;Q7Z7B0_C482;Q7Z7B0_C449;Q7Z7B0_C404;Q7Z7B0_C371;Q7Z7B0_C18;Q7Z7B0_C175	1.21705	YDEAIDUYTK	Q9H6T3_C155	1.26262	ENPUQEQGDVIQIK	Q9H3P2_C471	1.72646
ATELFVQULATYSYR	Q9NRG0_C55	1.21773	ADPDGPEAQAEAUSGER	Q9NX24_C18	1.26269	TIQUAK	O00764_C273	1.7301
RUDAGGPR	Q9NXG2_C31	1.22061	LAFDMATNAAUASLLK	Q92882_C185	1.26291	ISNTAISISDHTALAQFUK	P22102_C62	1.73481
SVLGGDULLK	P41240_C290	1.22173	LVEHFUAEFK	Q92598_C245	1.26317	IIUSAGLSLLAEER	Q9BV86_C195	1.74112
PMUVESFSDYPPLGR	Q5VTE0_C411;P68104_C411	1.22383	HUASQYSELLETTETPK	Q9H0E9_C64	1.26517	NEDEEGYVPTSYVEVULDK	Q96RU3_C609	1.74532
GNEUFQK	P31948_C370	1.22397	VWNLANUK	P63244_C182	1.26708	FIUEQDHQNFLR	Q92598_C658	1.75637
NVMVVSUVYPSSEK	Q9NY27_C134	1.22427	DIFDULEGAAR	Q9Y5U2_C99	1.26718	EUSFEQLEHVR	Q9BUN5_C114	1.80356
YTVYUSLIK	Q7L2H7_C125	1.22513	ILDILGETUK	Q15424_C225;Q14151_C224	1.26756	SVSVTAAGQUR	O00291_C220	1.81394
GPTEIUDK	Q8TCD1_C71	1.22589	NUPHVVVGTPGR	O00148_C164	1.26777	SNELGDVGVHUVLQGLQTPSCK	P13489_C75	1.83193
TIUDPEEFLK	Q15052_C25	1.22922	NQSFUPTVNLDK	P46776_C70	1.26799	WDFTPUK	P38606_C138	1.87066
LASGUDGSEIPDEVK	Q9UEW8_C525	1.22957	ELHGQNPVVTPUNK	Q16630_C159	1.26964	HDGSEPUVDVLFGDGHR	Q96EL3_C63	1.87392
LFUVGFTK	P61247_C139	1.2297	DYTGUSTSESLSPVK	O95297_C203	1.27047	GSDPFASDUFFR	P42566_C657	1.88231
ELEASEELDTIUPK	O76003_C229	1.22987	HHNQPYUGIAPYIR	P08621_C39	1.27274	ILQDSLGGNUR	O60282_C296;P33176_C294;Q12840_C296	1.89557
HAELIASTFVDQUK	Q9UBB4_C283	1.23148	LALFNPDVUWDR	O00483_C44	1.27318	SIDLPIQSSLUR	O95757_C589	1.89979
TFFSUHK	Q9HB40_C152	1.23205	EVVUTTQNTPTVK	P54132_C120	1.27374	QVQGPVLVEDTULCFNALGGLPGPYIK	Q9BY32_C74	1.93182
SGTIUSSELPGAFEAAGFHLNEHLYNMIIR	P04632_C190	1.23258	YLLVEFYAPWUGHCK	P07237_C53	1.27402	AAUEQQAVALTLQEDR	Q9BUH6_C80	1.93822
ELANSPDUPQMCAYK	P48739_C187	1.23288	APTYFUGQTLTFR	Q8IUI8_C313	1.2752	EAGDVUYADVQK	Q13242_C138	1.94063
VYPYLUR	Q14566_C91	1.235	ASAQQENSSTUIGSAIK	Q9NXV6_C178	1.27548	GTQUVEQIQELVLR	Q9P287_C141	1.95283
IIDGIUGR	Q9NX08_C32	1.23567	VLGFSEPTVVTAALNUVGK	O43395_C37	1.27566	VWNLANUK	P63244_C182	1.95834
AFAFVTFADDQIAQSLUGEDLIIK	Q13148_C244	1.23626	ADVEDGEETUALASHSGSSGSK	Q9UBF6_C11	1.2769	VDENFDUVEADDVEGK	O14929_C101	1.96374
FIUHVVGITYQHIDR	Q9UBQ5_C143	1.23744	AGALQUSPSDAYTK	Q9Y490_C1939	1.27858	LVFLAUCVAPTNPR	Q14566_C301	1.96595
VPFLVLEUPNLK	Q9NRP0_C14	1.23816	ETTEAAUR	Q9Y2Q3_C176	1.27926	ELETVUNDVLSLLDK	Q04917_C97	1.97114
NNSGEEFDUAFR	Q08J23_C599	1.23831	LLPIDGANDLFFQPPPLTPTSK	O60502_C596;O60502_C896;O60502_C878;O60502_C863;O60502_C793;O60502_C777;O60502_C767;O60502_C732;O60502_C663;O60502_C631;O60502_C62;O60502_C618;O60502_C520;O60502_C316;O60502_C224;O60502_C220;O60502_C215;O60502_C181;O60502_C166	1.27992	LUEETPITSVPR	Q9P107_C895	1.97715
AVAAGNSUR	Q9Y490_C2196;Q9Y4G6_C2197	1.23911	VUTLAIIDPGDSDIIR	P62888_C92	1.28035	IAIWTTEUENR	P06730_C170	1.97854
SITUWTLSR	Q92973_C467	1.23977	LTDFGFUAQITPEQSK	Q13177_C390;Q13153_C411;O75914_C424	1.2821	EFUENLSADCR	P30153_C310	1.98136
AAPUEGQAFAVGVEK	Q86WB0_C5	1.24357	LFQECUPHSTDR	P61978_C185	1.28437	IQAVIDSGVUR	O60684_C296;O15131_C296	1.99102
GILLYGPPGUGK	P46459_C264	1.2448	NUIIVSPDAGGAK	P21108_C165;P11908_C165	1.28503	FGDPEUQVILPLLK	P22102_C298	1.99985
IAAUQEQILR	Q9BRP1_C260	1.2459	VQEGNESYQQSUGTYLR	P11912_C119	1.28675	IIVFSAUR	Q07960_C91	2.00724
QLPSLAUK	P42166_C518	1.24663	IGFPETTEEELEEIASENSDUIFPSAPDVK	Q9Y3F4_C340	1.28722	ALGFPEGLVIQAYFAUEK	P54727_C390	2.02854
QLAALNUSVR	Q9UKX7_C165	1.24897	TAUAINK	Q52LJ0_C295;Q8NCA5_C292	1.295	ASAGPQPLLVQSUK	Q9Y490_C956	2.04187
VFIMDNUEELIPEYLNFIR	P07900_C374	1.2508	NSLGSFIUK	Q96G25_C31	1.2957	HEGVFIUR	P22087_C99	2.04357
SLDDSQUGITYK	Q9NVG8_C282	1.25115	IHEGUEEPATHNALAK	Q00610_C870	1.29631	STUSLTPALAAHFSENLIK	Q9BTA9_C553	2.05974
NFILDQUNVYNSGQR	Q1KMD3_C538	1.25194	LHQMUR	Q8N5N7_C121	1.29766	ALQSNIIPFUDEVMQLLLENLGNENVHR	Q14974_C689	2.06037
SVPVUESQK	Q96JM3_C194	1.25364	TUHSFIINEK	Q99613_C752;B5ME19_C753	1.29874	EDIEFIUK	P50991_C337	2.06555
TYGUVPVANK	O75391_C191	1.2539	FLMEUR	Q13541_C62	1.29887	FAVAESDUNLAVALNR	Q9H6T3_C190	2.09678
LUVALK	O95613_C2705	1.25437	ANVVAEUTLK	Q9UJU2_C321	1.29968	GNAAVLDYUR	Q9BV81_C29	2.11865
LTWHSUPEDEAQ	Q13185_C177	1.25485	GLSNLFLSUPIPK	Q9Y570_C312	1.30014	LIAQAUVSIFPDSGHFNVDNIR	P50990_C187	2.16209
SLUSSDFIR	P26842_C185	1.25518	AALGHLAGEAAAAPGPGTPUASR	Q9H7E9_C21	1.30255	NASUGTR	P60468_C39	2.16426
NUPHIVVGTPGR	Q13838_C165	1.2581	DPVVAYYUR	Q9NP79_C38	1.30477	YIELFLNSUPK	Q12849_C476	2.16552
GULLYGPPGTGK	P62333_C170	1.25893	FULICNYVSR	P35249_C177	1.3052	NLSDLIDLVPSLUEDLLSSVDQPLK	P47756_C36	2.1748
NTPSFLIAUNK	Q9Y5M8_C179	1.26127	SSSTGSSSSTGGGGQESQPSPLALLAATUSR	P08047_C68	1.30589	CIEELUQK	O43805_C23	2.17893
NQSFUPTVNLDK	P46776_C70	1.26128	QLQQQQQQPPSQLUTAPASSHER	Q9Y2D5_C296	1.30596	LGMAVSSDTUR	Q7Z4G1_C35	2.2008
DEVDGGPPUAPGGTAK	Q9NV96_C17	1.26136	TPDGNLDQUK	P30825_C628	1.30604	IPLVVYGUQNER	Q7Z6V5_C126	2.2098
IEAAUFATIK	P50213_C331	1.26195	YSGLUPHVVVLVATVR	P11586_C691	1.30732	LVVVDFSATWCGPUK	P10599_C35	2.21378
LDELUNDIATK	Q9H0E9_C142	1.2627	SSTETUYSAIPK	O75369_C2501	1.31105	ETCLITFLLAGIEUPR	Q7KZF4_C560	2.23906
TLDLSNNQLSEIPAELADUPK	Q8N1G4_C224	1.26443	NTGQTUVCSNQFLVQR	P51649_C340	1.3114	ANSILFUGR	P50453_C370	2.24959
LIDIGNSUR	O00139_C420	1.26487	VASGSTATAAAGPSUALK	P41134_C17	1.31299	IDATQVEVNPFGETPEGQVVUFDAK	Q96I99_C255	2.25199
AUVIHGTDLK	P13637_C653	1.2651	VNQIGSVTESLQAUK	P06733_C357	1.31374	LVILANNUPALR	P62888_C52	2.28478
LQAANDSVUR	Q8TDH9_C117	1.26683	NUIAQTSAVVK	Q4VC31_C74	1.31736	DUALTVVALR	Q8N6M0_C172	2.28875
YSGLUPHVVVLVATVR	P11586_C691	1.2689	FUAFGGNPPVTGPR	O15446_C150	1.31794	SVPVUESQK	Q96JM3_C194	2.3161
NSLGSFIUK	Q96G25_C31	1.27046	ETTNIFSNCGUVR	Q9UBB4_C356	1.31851	DLLVENVPYUDAPTQK	Q5U5X0_C97	2.33009
THEAEIVEGENHTYUIR	P21333_C2199	1.27059	SUNLDEQQELVER	P08575_C610	1.31897	ILLDQVEEAVADFDEUIR	O94826_C427	2.33966
GDLNDUFIPCTPK	P11586_C143	1.27096	AVASQLDUNFLK	P62333_C193	1.31918	LFUVGFTK	P61247_C139	2.34427
GGTLFGGEVUK	P42166_C684	1.27205	QAHLCVLASNUDEPMYVK	P25398_C56	1.32429	HAELIASTFVDQUK	Q9UBB4_C283	2.37076
NCAVSUAGEK	Q15813_C141	1.27377	VGLGIUYDMR	Q9NQR4_C153	1.32909	HLGVUISVANNR	O43390_C240	2.46475
IIPDUNADNSK	Q15853_C265	1.27631	IUPVETLVEEAIQCAEK	P30084_C213	1.32938	AALGHLAGEAAAAPGPGTPUASR	Q9H7E9_C21	2.52425
VNIEGGAIALGHPLGASGUR	Q9BWD1_C360	1.27792	LESCGVTSDNUR	P13489_C216	1.33184	SGETEDTFIADLVVGLUTGQIK	P13929_C389;P09104_C389;P06733_C389	2.52726
EAESUDCLQGFQLTHSLGGGTGSGMGTLLLSK	Q3ZCM7_C127	1.27874	VICAEEPYIUK	P49915_C456	1.33494	VATFHDUEDAAR	Q9P2X0_C67	2.5382
EDIEFIUK	P50991_C337	1.28043	HTGUCGDNDPIDVCEIGSK	Q15181_C113	1.33566	SUNLDEQQELVER	P08575_C610	2.60226
SLDIQSLDIQUEELSDAR	P13489_C12	1.28201	AEISFVLUK	Q8N9N8_C89	1.33781	NYAEYQVULAAVGLVGDLCR	Q14974_C667	2.62331
LEEUVR	P24534_C161	1.28517	SUNCLLLK	P06733_C337	1.34015	GEETPVIVGSALUALEGR	P49411_C222	2.74993
AGUAVTSLLASELTK	O60610_C1227	1.28537	VVGCSUVVVK	P25398_C108	1.34392	VQIEAAQUPDVVVAQIDPK	O14893_C63	2.78129
SEGGFIWAUK	O75874_C269	1.28557	LLQUDPSSASQF	P84074_C185;P37235_C185	1.34624	VUTLAIIDPGDSDIIR	P62888_C92	2.84532
FIQQTYPSGGEEQAQYUR	Q8WUM4_C40	1.29053	DLAVVTQSAEAPAEEDLLGPNUYYDK	Q9BX40_C310	1.34637	DINAYNUEEPTEK	P30041_C91	2.86218
TNHIGHTGYLNTVTVSPDGSLUASGGK	P63244_C207	1.29223	QVAASTAQLLVAUK	Q9Y490_C2442;Q9Y4G6_C2443	1.34764	LAUGVIGIAQ	P00441_C147	2.88631
TGVDQUIQK	Q9H204_C80	1.29451	LLGPUMEIMK	P31323_C388	1.35157	IAPGAVVUVESEIR	O00399_C18	2.95669
LLTSYGFIQUSER	O75534_C42	1.2946	LSUVPVLIFANK	P36405_C118	1.35189	TSFVNFTDIUK	P20042_C226	2.957
AHIAQLUEK	P53675_C617;Q00610_C617	1.29792	AASUVLLHTGQK	P14550_C5	1.3527	AESQLLEUK	P12270_C1127	3.08949
AQDIEAGDGTTSVVIIAGSLLDSUTK	P50991_C120	1.29922	DTAQQGVVNFPYDDFIQUVMSV	P30626_C194	1.3549	EVVUTTQNTPTVK	P54132_C120	3.14494
ALNSASTSLPTSUPGSEPVPTHQQGQPALELK	Q9Y6A5_C502	1.29946	IAIWTTEUENR	P06730_C170	1.36397	TGVHHYSGNNIELGTAUGK	P62888_C85	3.23576
ASFENNCEIGUFAK	P56537_C15	1.30042	IAULDFSLQK	P17987_C236	1.36449	QAGEVVUEAIK	P29218_C24	3.28811
DIFDULEGAAR	Q9Y5U2_C99	1.30048	LNSLUMAWLVDHVYAIR	P30153_C447;P30154_C459	1.37014	VVYGGGAAEISUALAVSQEADK	P48643_C429	3.29191
VDUTAHSDVCSAQGVR	Q8NBS9_C121	1.30094	MVDVPVTSTGVQTDAVSGEAAEEETPAVFIR	Q7Z7B0_C65;Q7Z7B0_C623;Q7Z7B0_C591;Q7Z7B0_C482;Q7Z7B0_C449;Q7Z7B0_C404;Q7Z7B0_C371;Q7Z7B0_C18;Q7Z7B0_C175	1.37307	AQDIEAGDGTTSVVIIAGSLLDSUTK	P50991_C120	3.4638
SLPSAVYUIEDK	O43290_C674	1.30335	NEDEEGYVPTSYVEVULDK	Q96RU3_C609	1.37659	LIUQATGFSPR	P01871_C134	3.49571
ISNTAISISDHTALAQFUK	P22102_C62	1.30446	LTSSVSUALDEAAAALTR	Q8IWZ3_C181;O75179_C210	1.37704	DYLLUDYNR	P47756_C62	3.57845
HEGVFIUR	P22087_C99	1.30603	EQUCYNCGK	P62633_C97	1.3798	IDGVFAAUQSGSFDK	P35249_C281	3.59238
FHFGDSLUTHK	O75439_C265	1.30929	IAPGAVVUVESEIR	O00399_C18	1.37985	QDANUVNPLGAPEK	P08575_C1261	3.59571
LFIIQAUR	P42574_C163	1.3132	IPLVVYGUQNER	Q7Z6V5_C126	1.38214	TEGSDLUDR	P04843_C545	3.62466
TIQUAK	O00764_C273	1.31329	VLGUPEALTGSYK	Q14181_C198	1.38303	LUIGNITNK	Q8NC96_C162	3.84284
ANVVAEUTLK	Q9UJU2_C321	1.31695	MMUGAPSATQPATAETQHIADQVR	P04080_C3	1.38323	VAAALENTHLLEVVNQULSAR	Q9Y3D0_C158	3.94188
YLEUSALTQR	P63000_C157;P60763_C157;P15153_C157	1.31805	FHFGDSLUTHK	O75439_C265	1.38741	MVDQLFUK	P78347_C475	4.04212
AEASSANLGSGUEEK	Q6P1K2_C13	1.32173	LFNTAVUESK	Q9BXJ9_C721	1.38993	LDINLLDNVVNULYHGEGAQQR	O14980_C34	4.45775
VDUDQHSDIAQR	Q9BS26_C92	1.32361	AULLCSLVK	P63272_C16	1.39251	HFADLLPGFLQAVNDSUYQNDDSVLK	O00410_C229	4.60195
LUGDTSLNNMQR	O00410_C266	1.32489	NPVSQUMR	Q13148_C50	1.39519	IENVVLDANUSR	Q9H074_C358	5.02309
TVDSUFQDLK	Q9NQ48_C35	1.32562	LLUGGGIAADR	P05091_C386	1.39583	SAGVQUFGPTAEAAQLESSK	P22102_C93	5.05457
IGPSILNSDLANLGAEULR	Q96AT9_C23	1.33075	AAGDGDUGTTHSR	Q3LXA3_C404	1.40095	TMHHLLLEVEVIEGTLQUPESGR	Q9UI30_C100	5.35804
DULNVLNK	Q99471_C49	1.33088	ALQSGQUAGAALDVFTEEPPR	O43175_C254	1.40217	YLDLHDUYLK	Q12874_C145	5.48862
IVEDDASISSUNK	Q7Z5K2_C160	1.33425	FDTGNLUMVTGGANLGR	P62701_C181	1.40284	VDVAVNUAGIAVASK	Q99714_C91	5.54026
EASSUAVNLVLR	Q9UEW8_C450	1.33436	MMUGAPSATQPATAETQHIADQVR	P04080_C3	1.40505	YIETSELUGGAR	O00429_C361	6.56242
HUASQYSELLETTETPK	Q9H0E9_C64	1.33483	LAAQSUALSLVR	Q08211_C242	1.41329	FUVDQPTVPQTASES	Q9BQE9_C189	9.79892
SUGLHVTSIK	P17812_C30	1.33624	AEEDVEPEUIMEK	Q9UJU6_C127	1.41668	AAAQUYIDLIIK	P53618_C284	20
LIGNLUYK	Q9UBB4_C382	1.34134	GVQYLNEIK	P13639_C41;P13639_C812;P13639_C751;P13639_C728;P13639_C693;P13639_C67;P13639_C651;P13639_C591;P13639_C567;P13639_C557;P13639_C536;P13639_C388;P13639_C369;P13639_C136;P13639_C131;P13639_C290;P13639_C466	1.41778	AATSTLSVUDFLGEK	Q8N128_C114	20
YSNSALGHVNUTIK	Q9NQC3_C1101	1.34382	NMMAAUDPR	P07437_C303;P04350_C303;P68371_C303;Q3ZCM7_C303;A6NNZ2_C303;Q9BVA1_C303;Q13885_C303;Q9BUF5_C303;Q13509_C303	1.42231	AFUVANK	Q15057_C53	20
VEDLSTUNDLIAK	P22059_C224	1.34746	SLQQPGLPSQSUSVQSSGGQPPGR	Q53ET0_C515	1.42273	DLAAUIK	O75874_C379	20
SLLCLPSSISUAQTPCIPK	Q14005_C1011	1.35357	LVFLACUVAPTNPR	Q14566_C302	1.4246	DVVIUPDASLEDAK	Q99497_C53	20
VAUAEEWQESR	O75663_C87	1.35868	GLTLNULGK	Q6N069_C58;Q9BXJ9_C58	1.42538	ELUQGLGQPGSVLR	P13489_C362	20
QNFIDPLQNLUEK	Q99961_C147	1.3625	TLHYEUIVLVK	Q9UKK9_C76	1.4258	FILLAUDGLFK	Q9H0C8_C325	20
ELETVUNDVLSLLDK	Q04917_C97	1.36336	NIQEPTETUFEEAQK	O14921_C120	1.44202	FUADHPFLFFIR	P50452_C348;P50453_C350	20
QVQTSGGLWTEUIAQLSPEQQAAIQELLNSA	O00410_C1078	1.36934	LVVEUVMNNVTCTR	Q01469_C120	1.44325	IAGLUNR	P50993_C426;P05023_C428;Q13733_C436	20
TIAPUQK	P38646_C366	1.37593	QAHLUVLASNCDEPMYVK	P25398_C50	1.44353	IGLSVSEVIEGYEIAUR	P50990_C136	20
YIELFLNSUPK	Q12849_C476	1.37709	LVIVGDGAUGK	P61586_C16;P08134_C16	1.45042	LLAUIASR	P62241_C174	20
LDINLLDNVVNULYHGEGAQQR	O14980_C34	1.37875	SDQQLDUALDLMR	P47756_C8	1.45053	LLAVNNVULEEVTHEEAVTALK	Q12959_C378	20
LLAVNNVULEEVTHEEAVTALK	Q12959_C378	1.38184	THSLVUPETVSR	Q86WQ0_C7	1.45087	LPACVVDUGTGYTK	P61158_C12	20
FULICNYVSR	P35249_C177	1.38258	CHLUNYACR	Q13422_C178	1.45341	LQVEGGGUSGFQYK	Q86U28_C79	20
LFQECUPHSTDR	P61978_C185	1.38751	NHDEESLEULCR	O43432_C928;Q04637_C934	1.4565	MLVIEQUK	P48643_C377	20
SNPENNVGLITLANDUEVLTTLTPDTGR	P55036_C58	1.39065	GNEUVQYQHVLHR	Q9UHA2_C47	1.46252	SEDADRUTLPEHESPSQDISDACEAESTER	Q32MZ4_C726	20
PSPGAVGPEDVALUSSR	Q14160_C1612	1.39195	IDGVFAAUQSGSFDK	P35249_C281	1.469	TLDLSNNQLSEIPAELADUPK	Q8N1G4_C224	20
AAGVDUGDGVGAR	Q5TBB1_C7	1.40111	TGAPUR	P13929_C399;P09104_C399;P06733_C399	1.46918	WSSLAUNIALDAVK	P49368_C173	20
LLAUIASR	P62241_C174	1.40568	QNFIDPLQNLUEK	Q99961_C147	1.46921	YVAAAFPSAUGK	Q16822_C306	20
IUPVETLVEEAIQCAEK	P30084_C213	1.40834	QIGEIDEQIEUYR	Q96NB3_C314	1.47134	NMAUVQR	P37802_C124	20
VLSHNLUTVLK	Q9UH65_C40	1.4108	YWLUAATGPSIK	P63244_C249	1.47764
DSLDQFDUK	Q9HAV4_C1131	1.41224	QWGLUIFDDVIEHCSPASFK	O00410_C886	1.4851
ILYSQUGDVMR	P60660_C32;P14649_C89	1.41728	YDGSTIVPGEQGAEYQHFIQQUTDDVR	Q14019_C52	1.49883
LSEUEEQAK	Q7KZF4_C152	1.42019	NVFVEFYAPWCGHUK	P07237_C400	1.50238
NIELIUQENEGENDPVLQR	Q15691_C228	1.42109	GUENLNIVQDK	Q7Z417_C234	1.50416
AALGHLAGEAAAAPGPGTPUASR	Q9H7E9_C21	1.42202	AVHQUDR	Q9Y5Y2_C72	1.50843
STNLNUSVIADVR	Q96EL3_C49	1.42542	QLEDILSTYUVDNNQGGPGEDGAQGEPAEPEDAEK	P40222_C87	1.51635
GLAAALLLUQNK	O43290_C645	1.42869	MVLSGUAIIVR	Q7KZF4_C31	1.52049
IQAVIDSGVUR	O60684_C296;O15131_C296	1.43009	DLLVENVPYUDAPTQK	Q5U5X0_C97	1.53442
YSNVIFLEVDVDDCQDVASEUEVK	P10599_C69	1.43014	GFDPTASPFUQ	Q9UPT8_C1302	1.53594
ESENVVUHFYR	O14530_C94	1.44117	QVQGPVLVEDTULCFNALGGLPGPYIK	Q9BY32_C74	1.53948
AVELLGDIVQNUSLEDSQIEK	P31930_C154	1.44161	TSACGLFSVUYPR	P30153_C154;P30154_C166	1.54047
VLGFSEPTVVTAALNUVGK	O43395_C37	1.44314	FGDPEUQVILPLLK	P22102_C298	1.54856
SIDLPIQSSLUR	O95757_C589	1.44376	AFAFVTFADDQIAQSLUGEDLIIK	Q13148_C244	1.55546
SEDEAGUSSVDEESYK	Q7L4I2_C382	1.44681	IEUEIK	Q16576_C116	1.56874
TIEUISLIGLAVGK	O00410_C560	1.45129	AULIFFDEIDAIGGAR	P35998_C270	1.57177
LITIEINPDUAAITQR	P21964_C145	1.45677	LFLDLAUR	Q15771_C168	1.57187
LEFWUTDVK	Q9UNM6_C357	1.46774	SUAGISGK	P33947_C29;P24390_C29	1.57286
LPACVVDUGTGYTK	P61158_C12	1.47132	AATSTLSVUDFLGEK	Q8N128_C114	1.57521
YDEAIDUYTK	Q9H6T3_C155	1.47737	AESQLLEUK	P12270_C1127	1.57599
LAUGVIGIAQ	P00441_C147	1.49968	NCAVSUAGEK	Q15813_C141	1.5779
IIVFSAUR	Q07960_C91	1.50055	HAELIASTFVDQUK	Q9UBB4_C283	1.57958
GDINVUIVGDPSTAK	Q14566_C393	1.50463	IIYGGSVTGATUK	P60174_C218	1.60933
SYSYVUGISSK	P49915_C530	1.50683	AVELLGDIVQNUSLEDSQIEK	P31930_C154	1.6165
SEDETEYGUR	Q9Y5P4_C65	1.52092	YSNVIFLEVDVDDCQDVASEUEVK	P10599_C69	1.63981
DIUNDVLSLLEK	P63104_C94	1.52211	GDINVUIVGDPSTAK	Q14566_C393	1.64909
QDANUVNPLGAPEK	P08575_C1261	1.54657	SPAUPFDK	Q9BYV9_C370	1.65369
TUHSFIINEK	Q99613_C752;B5ME19_C753	1.55431	AGAVVAVPTDTLYGLACAASUSAALR	Q86U90_C99	1.6541
LFSFTPAWNWTUK	Q9ULZ3_C173	1.55643	SUSLVLEHQPDNIK	Q14318_C295	1.65676
NYAEYQVULAAVGLVGDLCR	Q14974_C667	1.5577	SHAVAUVNQFIISR	Q92973_C205	1.65958
GTVLLADNVIUPGAPDFLAHVR	P21964_C223	1.56065	ALUGFTEAAAQAAYLVGVSDPNSQAGQQGLVEPTQFAR	Q9Y490_C1434	1.66327
VAAALENTHLLEVVNQULSAR	Q9Y3D0_C158	1.56463	ILYSQUGDVMR	P60660_C32;P14649_C89	1.66508
TPDGNLDQUK	P30825_C628	1.56468	AEASSANLGSGUEEK	Q6P1K2_C13	1.66646
VDUTANTNTCNK	P30101_C85	1.56519	LIDFLEUGK	P17844_C234	1.66894
EENVGLHQTLDQTLNELNUI	P67936_C247	1.56777	QAIVGDINIAUPGMLDLK	Q8N6N7_C45	1.67034
ENVIMSQILPUIK	P30153_C329	1.5712	VVUSSGAVGNYSGGLAVK	P16455_C150	1.67483
SPAUPFDK	Q9BYV9_C370	1.58088	LLTFGUNK	Q8TD19_C623	1.68601
ELUQGLGQPGSVLR	P13489_C362	1.58816	SLDIQSLDIQUEELSDAR	P13489_C12	1.70685
VPQUPSGR	Q16186_C88	1.59234	ILLDQVEEAVADFDEUIR	O94826_C427	1.71167
EEADQPPSUGPEDDAQLQLALSLSR	Q9Y6I3_C205	1.59339	NMITGTSQADUAVLIVAAGVGEFEAGISK	Q5VTE0_C111;P68104_C111;Q05639_C111	1.72734
IFUGDLGNEVNDDILAR	Q9BTD8_C385	1.59589	ILQDSLGGNUR	O60282_C296;P33176_C294;Q12840_C296	1.73494
TASLSNQEUQLYPR	Q9Y675_C38	1.60054	GTDEUAIESIAVAATPIPK	P53634_C448	1.78728
AINILLEGNSDTTSWETVGUK	Q5T6F2_C104	1.60731	QAGEVVUEAIK	P29218_C24	1.80775
LTVVDTPGYGDAINUR	Q15019_C111	1.60842	LLTSYGFIQUSER	O75534_C42	1.82981
LUSALTLSGLVEVK	Q6FI81_C116	1.61103	ALVLELUCNDESGEDVEVPYVR	P22314_C1039	1.84257
SFEULLGLNSNIGIR	Q9Y5N6_C88	1.61502	TLDLSNNQLSEIPAELADUPK	Q8N1G4_C224	1.85456
ETTEAAUR	Q9Y2Q3_C176	1.61733	IQCTLQDVGSALATPUSSAR	Q96EY8_C132	1.87392
LUFSTAQHAS	P14866_C581	1.62118	IAGLUNR	P50993_C426;P05023_C428;Q13733_C436	1.87913
YIETSELUGGAR	O00429_C361	1.622	NNSGEEFDUAFR	Q08J23_C599	1.89014
LNSLUMAWLVDHVYAIR	P30153_C447;P30154_C459	1.62913	DVLIEFYAPWCGHUK	P30101_C409;P13667_C558	1.91742
IAIWTTEUENR	P06730_C170	1.6526	EMFPYEASTPTGISASUR	P42167_C363	1.97907
AAAQUYIDLIIK	P53618_C284	1.68186	TEGSDLUDR	P04843_C545	2.00807
LVFLACUVAPTNPR	Q14566_C302	1.69198	SPVETUSIPR	Q13480_C360	2.02808
AYHEQLSVAEITNAUFEPANQMVK	P68363_C295;P68366_C295;Q71U36_C295;Q6PEY2_C295;P0DPH8_C295;P0DPH7_C295	1.69418	VDENFDUVEADDVEGK	O14929_C101	2.06157
SVLFVCLGNIUR	P24666_C18	1.70675	EFUENLSADCR	P30153_C310	2.08586
TSFVNFTDIUK	P20042_C226	1.78232	LFUVGFTK	P61247_C139	2.14515
LAIQUR	Q9HBM6_C77;Q16594_C77	1.78751	VDVAVNUAGIAVASK	Q99714_C91	2.17542
AEISFVLUK	Q8N9N8_C89	1.79485	LLQDYPITDVUQILQK	Q9NVG8_C387	2.24979
LQFSYVEULLYSFHQLGR	Q9BZZ5_C345	1.80613	APAALPALUDLLASAADPQIR	Q8TEX9_C42	2.27853
GEAYNLFEHNUNTFSNEVAQFLTGR	Q6ICB0_C108	1.80898	STGVVNIPAAEULDEYEDDEAGQK	Q96IZ0_C173	2.2839
MMUGAPSATQPATAETQHIADQVR	P04080_C3	1.82343	VQIEAAQUPDVVVAQIDPK	O14893_C63	2.31338
QEUGEPALPSASEEQVAQDTEEVFR	Q16611_C14	1.84255	DINAYNUEEPTEK	P30041_C91	2.33485
VUEDLDTSVNLAWTSGTNCTR	P45880_C210	1.85471	FAVAESDUNLAVALNR	Q9H6T3_C190	2.35224
DUALTVVALR	Q8N6M0_C172	1.88642	NIELIUQENEGENDPVLQR	Q15691_C228	2.41098
TYDATTHFETTUDDIK	P50395_C414	1.9146	QQLVELVAEQADLEQTFNPSDPDUVDR	Q9BZZ5_C234	2.41821
TDTVLILUR	Q9HB71_C154	1.9219	WUEYGLTFTEK	P45880_C76	2.4568
LENUNYAVELGK	P13796_C460;P13797_C463	1.94571	VATFHDUEDAAR	Q9P2X0_C67	2.46763
AHUVTLVQLSISCDHLIDK	Q99829_C4	1.95217	YDUGEEILITVLSAMTEEAAVAIK	Q6IS14_C129;P63241_C129	2.47579
STGVVNIPAAEULDEYEDDEAGQK	Q96IZ0_C173	1.97282	SWUPDCVQAEPVVR	Q9BRA2_C43	2.53917
INPIUNDHYR	Q96KB5_C70	2.00308	NVMVVSUVYPSSEK	Q9NY27_C134	2.55265
DINAYNUEEPTEK	P30041_C91	2.02041	INPIUNDHYR	Q96KB5_C70	2.59579
EVNTASLUR	Q96HR3_C34	2.04645	SSSLNSGNYLNPAUR	Q9UQR0_C559	2.71683
SVLFVULGNICR	P24666_C13	2.04952	QVQGPVLVEDTCLUFNALGGLPGPYIK	Q9BY32_C76	2.74446
LFLDLAUR	Q15771_C168	2.06543	AIQESLLTSTEGLUPSALSETSR	Q8IZ07_C540	2.85759
FILLAUDGLFK	Q9H0C8_C325	2.09403	AGUAVTSLLASELTK	O60610_C1227	2.86269
LEAMUFDGVK	P47813_C51	2.09427	FUADHPFLFFIR	P50452_C348;P50453_C350	2.86533
FUVDQPTVPQTASES	Q9BQE9_C189	2.13675	LDINLLDNVVNULYHGEGAQQR	O14980_C34	2.95414
LVFLAUCVAPTNPR	Q14566_C301	2.1384	FALNHPELVEGLVLINVDPUAK	Q9UGV2_C166	3.09079
EULPLIIFLR	P62701_C41	2.27269	LLAVNNVULEEVTHEEAVTALK	Q12959_C378	3.2628
ITQUSVEIQR	O15400_C28	2.28401	IENVVLDANUSR	Q9H074_C358	3.28816
VDENFDUVEADDVEGK	O14929_C101	2.33665	AVQVDDDQFUK	Q9BRV8_C164	3.29308
IGLSVSEVIEGYEIAUR	P50990_C136	2.34382	NAUIECSVNQNSIR	Q9UBB4_C92	3.34495
DVUIVLAK	Q9Y3E7_C60	2.35502	FUVDQPTVPQTASES	Q9BQE9_C189	3.40101
IAGLUNR	P50993_C426;P05023_C428;Q13733_C436	2.37243	FNAVLUSR	P50995_C384	3.83932
VVAPTISSPVUQEQLVEAGR	Q9Y490_C732	2.37338	EVNTASLUR	Q96HR3_C34	3.85707
DLQAEALUK	Q99933_C272	2.40835	LUGSGFQSIVNGCQEICVK	P42765_C92	4.07982
LPLVTPHTQUR	P62191_C58	2.40845	AINILLEGNSDTTSWETVGUK	Q5T6F2_C104	4.09787
FVLCPEUENPETDLHVNPK	P55010_C102	2.41205	DLQAEALUK	Q99933_C272	4.13362
SAGVQUFGPTAEAAQLESSK	P22102_C93	2.43252	LLAUIASR	P62241_C174	4.65928
QVQGPVLVEDTULCFNALGGLPGPYIK	Q9BY32_C74	2.43676	GEAYNLFEHNUNTFSNEVAQFLTGR	Q6ICB0_C108	4.86966
FALNHPELVEGLVLINVDPUAK	Q9UGV2_C166	2.45397	DVLIEFYAPWUGHCK	P30101_C406;P13667_C555	4.89813
FAVAESDUNLAVALNR	Q9H6T3_C190	2.45481	MLVIEQUK	P48643_C377	5.52564
ELSFSGIPUEGGLR	Q9NVG8_C36	2.49098	VLIEILUTR	P20073_C285	5.66206
LQPIALSCVLNIGAUK	Q08752_C282	2.498	ITEVSUK	P46013_C2464;P46013_C1981	6.07803
NMITGTSQADUAVLIVAAGVGEFEAGISK	Q5VTE0_C111;P68104_C111;Q05639_C111	2.52734	FIAGTGULVR	A6NDG6_C217	7.09116
VATFHDUEDAAR	Q9P2X0_C67	2.53259	LQHINPLLPAULNK	Q9BTE3_C325	7.58488
VVFUPVK	Q9UBE0_C214	2.54967	TSFVNFTDIUK	P20042_C226	9.40189
TYDAASYIUEAAFDEVK	P42166_C629	2.54975	GVGTDEAULIEILASR	P50995_C294	10.5267
NAUIECSVNQNSIR	Q9UBB4_C92	2.64699	ATLVULISDFYPGAVTVAWK	P0DOY3_C28;P0DOY2_C28;P0CG04_C28;B9A064_C136	20
FUADHPFLFFIR	P50452_C348;P50453_C350	2.7123	DLAAUIK	O75874_C379	20
STUSLTPALAAHFSENLIK	Q9BTA9_C553	2.72641	DUALTVVALR	Q8N6M0_C172	20
IEUEIK	Q16576_C116	2.79657	GLGGAVQELTALSVGUIQTYR	Q96GS4_C296	20
INALTAASEAAULIVSVDETIK	Q99832_C511	2.96016	IIVAUIETLR	Q14008_C144	20
AAGUDFTNVVK	P52758_C71	3.00972	LPCIFIUENNR	P08559_C222	20
GNAAVLDYUR	Q9BV81_C29	3.0784	LUIGNITNK	Q8NC96_C162	20
TLEPIUDADPSALAK	Q5T8P6_C25	3.14893	QUSSGLQAVASIAGGIR	P09110_C123	20
GUENLNIVQDK	Q7Z417_C234	3.26746	SAYALUTFALSTGDPSQPVR	Q9BY32_C116	20
AULIFFDEIDAIGGAR	P35998_C270	3.46128	SCSFTAAUCSHFSSVLAQNR	P13489_C329	20
YDGSTIVPGEQGAEYQHFIQQUTDDVR	Q14019_C52	3.56262	SGETEDTFIADLVVGLUTGQIK	P13929_C389;P09104_C389;P06733_C389	20
FGDPEUQVILPLLK	P22102_C298	3.60235	NMAUVQR	P37802_C124	20
LLUGGGIAADR	P05091_C386	3.69599
NVPHEDIUEDSDIDGDYR	O00629_C57	3.83032
TEGSDLUDR	P04843_C545	4.45873
YHALLIPSUPGALTDLASSGSLAR	Q8NB37_C94	4.5234
LUIGNITNK	Q8NC96_C162	5.12211
NMAUVQR	P37802_C124	5.81375
AFUVANK	Q15057_C53	20
ALALAALAAVEPAUGSR	Q9BT67_C15	20
APAALPALUDLLASAADPQIR	Q8TEX9_C42	20
DEFTNTUPSDK	Q9Y696_C234	20
DLAAUIK	O75874_C379	20
ILQDSLGGNUR	O60282_C296;P33176_C294;Q12840_C296	20
ISEQIVIGTPGTVLDWUSK	Q9NUU7_C224;Q9UMR2_C225	20
ITVVDDADTVELUGALK	Q8N335_C202	20
LPCIFIUENNR	P08559_C222	20
LSHLDYDITLQEAGLUPQETVFVQER	O94888_C478	20
MLVIEQUK	P48643_C377	20
SEDADRUTLPEHESPSQDISDACEAESTER	Q32MZ4_C726	20
SHUFVTYSTVEEAVATR	Q9UKV3_C1052	20
SLTPVTLVLAEDGTIVDDDDYFLULPSNTK	O00273_C78	20
YLDLHDUYLK	Q12874_C145	20
YSWSGEPLFLTUPTSEVTELPACSQCGGQR	Q9BRP1_C278	20
YVAAAFPSAUGK	Q16822_C306	20
IENVVLDANUSR	Q9H074_C358	20

## Sheet: Dataset S2
Dataset S2: Pull-down proteomics of mino cells treated with 1 µM compound for 1 h and 10 µM ibrutinib-alkyne for additional 1 h
3c	3c		3h		Ibrutinib
Gene	-Log(p-val)	Log2(Fold Change)	-Log(p-val)	Log2(Fold Change)	-Log(p-val)	Log2(Fold Change)
DDX39A;DDX39B	0.2967	0.133562	0.0976128	0.0420685	0.414584	-0.169053
ACOT7	1.26401	0.195793	1.95803	0.493897	1.56523	-0.22208
AIP	0.716616	0.472276	0.197088	0.0956492	0.69406	0.756392
IPO5	0.51823	0.158667	0.0512142	-0.00849867	1.53113	-0.214117
DDX3Y;DDX3X	0.0117909	-0.00516129	0.0247528	0.00993443	0.427574	-0.13348
MAP2K7	0.965926	0.358479	0.0791353	0.0268488	1.54953	0.429822
PSMA7;PSMA8	0.0229502	0.0422521	0.297514	-0.302327	0.109224	0.138948
XPO1	0.0109729	0.0262566	0.346089	-0.610282	0.337082	-0.64196
SPTLC1	0.225341	0.131089	0.295351	0.15792	0.132329	0.0946736
CYB5B	0.201913	0.178815	0.681178	0.460897	0.0340024	0.0347304
PHGDH	1.71202	0.369134	0.688515	0.188701	0.0690788	0.0192213
TXNL1	0.560919	-0.46807	0.294774	-0.342283	1.38494	-0.903929
BUB3	0.412366	0.116407	0.596343	0.358044	0.565952	0.28141
NARS	1.1528	-1.20844	1.03043	-1.14111	0.30205	-0.654845
SYNCRIP	0.845439	0.227921	0.194207	0.0620031	0.0277186	-0.00908709
PRAF2	1.33229	0.390781	0.0601971	-0.0472889	0.125354	-0.0463419
ATP2C2	0.121955	-0.188738	0.128075	0.206389	1.36795	-0.769886
PMPCB	0.504912	0.86073	0.267852	0.483124	0.297223	0.464465
SF3B1	0.22116	0.172229	0.563292	-0.62373	0.351678	-0.33581
ENDOD1	0.0398946	-0.0461111	0.0773105	-0.083437	0.0503094	-0.0555458
RTN3	0.547263	0.877861	0.38441	-0.498015	0.639574	1.2388
SMC2	0.385857	-0.568961	0.29909	-0.480275	0.35014	-0.528323
FARS2	2.99525	5.01859	2.04027	4.42287	1.40472	3.546
IPO7	0.0730293	-0.0698757	0.2756	0.278639	0.174593	-0.190221
TOMM40	0.151891	-0.361372	0.367239	-0.663599	1.10243	-1.62691
B3GALT4	0.33165	0.110084	0.180318	-0.0884762	0.048047	0.0197105
LDHA	1.0944	0.208943	0.770148	0.118415	0.30159	0.0690789
GOT2	0.925872	0.346127	0.470813	-0.903287	0.271886	-0.115457
PGK1	0.107502	0.052762	0.208172	0.0697637	0.600238	-0.205038
CSTA	0.524366	-0.666382	0.189956	-0.259518	0.286956	-0.381071
IGHM	0.122073	-0.234355	0.41202	-0.627109	0.242682	-0.4124
TFRC	0.448863	0.194699	1.1429	0.282656	0.363899	0.154032
MT-ND5	1.04528	-2.25231	0.834843	-1.85418	1.45777	-3.02638
ALDOA	0.460346	0.309103	0.106327	0.0794506	0.130515	0.112362
NR3C1	0.0645384	0.0412326	0.285948	0.0956035	0.024454	-0.0154691
CD74	0.280007	0.132308	0.908082	-0.287032	0.261464	0.107275
GAPDH	0.0191148	0.0111651	0.0186285	0.00551844	0.365145	-0.0894752
HLA-A;HLA-C;HLA-H;HLA-B	0.499172	0.474951	0.0470838	0.0302587	0.0178694	-0.0116558
RPN1	0.433341	-0.414911	0.326241	-0.339766	0.171212	0.286266
GNAI2;GNAT1;GNAI1;GNAT2;GNAO1;GNAI3;GNAT3;GNAL;GNAS	1.58936	0.139706	0.844211	0.122584	1.05526	0.115406
HIST1H2AJ;HIST1H2AH;H2AFV;H2AFZ;H2AFJ;HIST2H2AC;HIST1H2AC;HIST2H2AB;HIST3H2A;HIST2H2AA3;HIST1H2AD;HIST1H2AG;HIST1H2AB;HIST1H2AA;H2AFX	0.644481	1.07215	0.499964	0.767681	0.866441	1.20217
ATP1A1	0.178783	0.116465	0.363071	0.215304	0.112251	0.0741625
ALDH2	0.493762	0.209561	0.265758	0.100301	0.00739226	-0.00461006
S100A8	0.721211	0.895635	0.245338	0.542786	0.368639	0.704308
SLC25A5	0.347991	0.229904	0.271555	0.157525	0.331279	-0.193079
EIF2S1	0.541262	0.808227	0.519238	0.363064	0.545887	0.416983
RPLP0;RPLP0P6	0.434335	0.145964	1.11284	0.268497	0.407898	0.138797
KRT18	0.521985	0.426896	0.18066	-0.110058	0.690238	0.539277
CDK1	3.08469	2.49699	3.15579	1.98421	2.46304	1.75442
S100A9	0.44228	0.722055	0.0364049	0.103904	0.0941843	0.221481
ENO1	0.693105	0.36952	0.10519	0.0444613	0.273203	0.0900383
NPM1	0.492591	0.182371	0.130912	0.0630336	0.134013	0.0678649
LDHB	1.37872	0.432739	0.00667547	0.00140762	0.226959	0.067512
P4HB	0.354195	0.291039	0.493544	0.151488	0.411105	0.228163
ANXA2;ANXA2P2	0.0339073	-0.11724	0.0988396	0.300727	0.0504867	0.164364
TUBB	0.502667	0.420958	0.26221	0.258572	0.386803	0.312725
PFN1	1.43332	0.307266	0.127616	-0.0377674	0.640934	0.0880036
HSP90AA1	1.47199	0.585505	1.43627	0.475722	0.89103	0.386507
SLC3A2	0.0281424	-0.0192118	0.407978	0.115257	0.927069	-0.292994
HSP90AB1	1.00088	0.410455	1.37547	0.174279	0.873606	0.134854
ASNS	0.835366	0.406694	0.15685	-0.0828342	0.431181	-0.21665
RPS17	1.54329	0.55151	0.644957	1.02316	0.0933457	0.0940356
RPSA	0.681494	0.781369	0.352051	0.15206	0.899656	0.269016
GSTP1	0.270103	0.294427	0.421917	-0.259377	0.544712	-0.371435
HNRNPA1L2;HNRNPA1	2.2229	0.281353	1.50044	0.34936	1.24658	0.177947
PARP1	0.45432	0.191428	0.501881	0.716216	0.386189	0.11124
ALDOC	0.377607	0.742744	0.627028	1.24817	0.357964	0.572069
UBA52;RPS27A;UBB;UBC	1.05154	0.207009	0.736464	0.331025	1.19721	-0.367361
PRSS56	0.831059	-1.4989	0.11046	-0.434316	0.348997	1.15686
HIST1H1C;HIST1H1E;HIST1H1D	0.0795259	0.271514	0.0128805	-0.0426569	0.139844	0.405675
TXN	0.354491	0.125576	0.0935743	0.0233889	0.0214105	-0.0102687
HSPD1	0.882109	0.31046	0.723731	0.24961	0.825335	0.271678
HSPA5	0.864159	0.532149	1.5385	0.266916	1.04986	0.28682
CD37	1.83235	0.269072	0.702467	0.122403	0.172508	0.0380454
HSPA8	0.682758	0.342131	0.397972	0.166716	0.331623	0.207984
ACADM	1.98587	0.494131	0.741623	0.26035	0.779714	0.229139
MTHFD1	0.742672	0.148932	0.633646	-0.121912	0.957246	-0.28691
MS4A1	3.1392	0.440567	1.03615	0.19048	0.496128	0.155002
PCNA	0.0788555	-0.13044	1.40994	-0.993795	0.103405	-0.164408
SLC25A6;SLC25A4	0.727169	0.39112	0.606125	0.353555	0.454862	-0.32509
IMPDH2	0.172798	0.148815	0.330356	0.269681	0.12466	0.12583
XRCC6	0.344006	0.168857	0.240296	-0.0955768	0.104235	0.0487599
XRCC5	0.362075	-0.477337	0.608819	-0.731269	0.124059	0.212793
EEF2	0.951204	0.272576	0.42044	0.128568	0.73105	0.191986
PDIA4	0.00510601	0.00529718	0.101291	-0.0809054	0.0253121	0.0169988
LCP1	0.0727878	-0.0454779	0.279696	0.172306	0.27113	-0.17102
MIF	0.752946	0.486821	0.0368229	-0.0432348	0.948017	0.454667
PKM	0.961716	0.394499	0.520415	0.154536	0.444193	0.12763
HSP90B1	0.223932	0.557623	0.178149	-0.424193	0.0403531	-0.106996
DARS	0.669094	0.380972	0.589372	0.759471	3.17935	1.60537
JUP	0.18244	-0.480122	0.495866	-0.399882	0.452413	-0.370964
PGAM2;PGAM4;PGAM1	1.35436	0.765871	1.60794	1.46248	0.469411	0.384031
EZR	0.161486	0.154579	0.092807	0.0661745	0.142931	-0.107777
NME1;NME2	0.599342	0.710376	0.287755	0.12708	0.081597	-0.107681
RPS2	0.132744	0.0606833	1.15464	0.161201	2.52178	0.279539
DSP	0.902751	-1.77084	0.347547	-0.609865	0.567133	-1.01481
HIST1H1B	0.267163	0.489755	0.26339	0.412802	0.467383	0.745471
ATP2A2	0.599515	0.224107	0.0614276	0.0275865	0.246413	-0.0951619
HSPA6;HSPA7	0.96732	0.364756	0.545418	0.212913	0.627884	0.316541
GAP43	0.618496	-2.49966	0.0253825	0.194625	0.844362	-3.31768
DDX5	0.612201	0.495245	0.141036	0.105523	0.0303964	-0.0261054
PFKL	0.843523	0.243413	0.938498	0.252733	0.180545	-0.0801187
TCP1	0.667182	0.310029	0.114338	0.0622554	0.1648	0.0824552
RPL7	0.22935	-0.115856	0.512588	0.265281	0.0807219	0.0770931
RPL17	0.0836422	-0.216234	0.134599	-0.314339	0.504488	-1.06476
NCL	0.221353	0.531694	0.163994	0.456144	0.131218	0.122628
SRM	0.101293	-0.0928383	0.212022	-0.175462	0.0836248	-0.111634
VDAC1	0.467923	-0.211752	0.00538147	-0.00353861	0.481081	-0.243761
COMT	0.239126	-0.242228	0.174134	0.178391	0.391569	-0.442444
PAICS	0.561698	0.247265	0.00451092	-0.00206327	0.175027	0.0389414
UBA1	1.30973	0.938584	0.170351	-0.0628552	0.209478	0.253409
HNRNPA2B1	0.953676	0.266626	0.079223	0.0327549	0.0644511	-0.0156517
SFPQ	0.016474	0.0174155	0.044249	0.0422382	0.614889	1.16093
PPIB	0.254212	0.318456	0.734151	0.864727	0.220379	0.459429
ME2	0.919135	0.854193	1.53329	0.38165	0.985473	0.266401
RPS3	0.227914	-0.107419	0.0233522	0.00820875	0.71414	-0.11609
AHCY	0.750805	0.376745	0.481031	0.220654	0.683189	0.272842
CFL1	1.22938	0.456035	0.395996	0.105615	0.646849	0.128919
EEF1B2	0.554468	0.215584	0.476919	0.674636	1.17453	-0.32014
ATP5F1	0.149164	0.0932479	0.440993	-0.132799	0.645777	-0.311792
AZGP1	0.941172	-0.698481	0.0372677	0.0474944	0.264075	0.30911
ATP5A1	1.22463	0.391912	1.26023	0.35064	1.18981	0.223798
RPL13	1.2023	0.372667	0.0012959	-0.000648022	0.843872	0.215637
HMGB2	0.364995	0.563641	0.32329	-0.411906	0.0938604	-0.15013
PTBP1	0.738592	-0.584065	0.325956	-0.288644	0.20413	-0.32197
EEF1G	0.168043	0.524755	0.103167	0.295216	0.385866	-0.73262
YWHAQ	0.059408	0.0770659	0.327977	0.447026	0.048002	0.0861635
APEX1	0.486217	0.481432	1.03992	-0.487575	0.146015	0.144104
DCK	0.507281	-0.605921	0.477803	-0.671052	0.0363474	-0.0751314
CAD	0.607355	0.271427	0.54324	0.754948	1.16017	0.469732
CALR	0.416581	0.602562	0.0941976	-0.098402	0.0774667	-0.085053
CANX	1.49312	0.88991	0.759042	0.86387	0.397828	0.209153
CD38	0.359985	0.150783	0.0790312	0.045959	0.173621	-0.069922
TKT	0.298081	0.492752	0.198952	-0.280379	0.224369	-0.282936
RPL12	0.587935	0.733859	1.15602	1.31294	0.691173	0.798731
PEBP1	0.44602	0.482329	0.671829	0.705894	1.22205	0.884062
PDIA3	0.848532	0.745063	0.320085	0.175676	0.187516	0.624274
HMOX2	0.0271953	-0.0185752	0.307899	-0.116948	0.696905	-0.239709
CORO1A	0.131884	0.100582	0.0412683	-0.0273652	0.124504	0.160845
UQCRC1	0.239703	0.178368	0.140987	-0.0427346	0.611532	-0.235014
HNRNPH1	0.0770994	-0.0333867	0.0327639	-0.0187292	2.21878	-0.403158
CASP14	0.361437	-0.424798	0.56707	-0.296011	0.0761145	-0.0455451
SFN	0.671808	1.12693	0.265327	0.174227	0.262502	0.238751
STIP1	0.522359	-0.692237	0.12578	-0.254098	0.371312	-0.484929
PRDX2	0.577166	0.38353	0.0439376	-0.0314221	0.505872	0.268368
CTH	0.848331	0.294223	0.214032	0.194108	0.251116	-0.0803995
RPL9	0.00790713	0.0365138	0.800685	2.66027	0.380858	1.57764
SHMT2	0.510937	0.244835	0.153446	0.0855184	0.129173	0.0694618
PHB	0.739236	0.388155	0.364383	0.14626	0.0331455	-0.0165401
RFC2	1.05884	0.456933	0.258213	0.220808	0.22128	0.120407
RPL22	0.955329	0.187481	0.281861	0.0648379	1.19601	0.132441
MYH9	0.2076	-0.275697	1.03354	-0.833941	0.114467	0.148781
ATP5C1	0.423021	-0.10824	0.522872	0.151393	0.177832	-0.0729671
RPL4	0.11258	0.0633011	0.364778	0.197461	0.137933	0.125837
SRP14	0.522419	0.434467	0.328812	0.254605	0.230083	0.237739
TAGLN2	0.869457	1.30644	0.493953	0.80824	0.0228756	-0.0109792
HSPA9	0.134795	-0.104433	0.546421	-0.199641	0.100312	-0.0404067
RPL3	0.0682053	-0.0326514	0.543059	0.378152	0.870137	0.504361
CCT6A	0.0132353	0.00797129	0.391535	0.134178	0.138119	0.0671225
RPL13A;RPL13AP3	0.718217	1.81527	0.137703	0.450673	1.57938	2.98942
MDH1	0.774538	0.370657	0.782837	0.174312	0.307795	0.0972896
MDH2	0.318173	0.230402	0.368132	-0.144879	0.0359796	0.0201898
HADHA	0.574101	0.143426	0.00719517	-0.00300169	0.204082	-0.0696468
EIF2S3L;EIF2S3	0.767356	0.845423	0.231582	-0.230354	0.248235	-0.252953
GARS	0.523605	0.557027	0.344288	-0.4113	0.0839028	0.11878
SLC19A1	1.08818	0.712885	0.999619	0.509191	4.08267	2.17955
RPS27;RPS27L	1.01229	0.326129	0.701496	0.269494	0.989216	0.385058
TEC	1.61795	2.00165	1.40941	1.74067	1.4926	1.83828
LRPPRC	0.0454209	-0.109746	0.31148	-0.634586	0.0400846	0.106658
SLC1A4	1.08309	0.253745	0.590191	0.133951	0.905782	-0.202372
GPD2	0.900015	0.258822	0.55073	0.589463	0.238288	0.0816684
RANBP1	2.28256	0.48713	0.0966554	0.0287485	0.354961	0.121256
VDAC2	1.95141	0.318779	0.53664	0.108941	0.984756	-0.149076
RPL27A	0.782606	0.206055	0.135662	-0.0263758	0.728462	0.277244
RPL21	0.257666	0.301469	0.361117	-0.275329	0.0054669	-0.006001
RPS9	0.794765	0.190553	0.175276	0.0326977	0.00572425	-0.00109196
RPS5	0.206925	-0.15127	0.666466	-0.280791	0.0335306	-0.0361485
STT3A	0.497429	0.113669	1.68333	-0.119669	0.406069	-0.0752935
RPL29	0.639949	0.188048	0.523679	1.12182	1.1994	0.27488
FASN	0.226861	0.568098	0.287944	-0.457205	0.139974	0.393593
CCT3	0.27512	0.193123	0.199126	0.095994	1.1052	0.763576
TUFM	1.38982	0.481269	0.15999	0.087934	0.491438	1.20141
GDI2	0.298663	0.148656	0.447593	0.104126	0.269493	0.0894685
SERPINB9	0.0329815	0.0579224	0.467769	-0.573503	0.275631	-0.369859
ST13P4;ST13;ST13P5	0.0612743	0.0906944	0.0204376	0.0306263	0.0730842	0.114399
RPL14	0.156241	-0.136562	0.225378	0.113693	0.488212	0.479226
CCT8	0.515702	0.330306	0.0686886	0.0476613	0.162696	0.0738626
CCT4	1.66359	0.44614	0.42995	0.110374	0.434659	0.149193
BLK	3.70648	5.84527	3.28705	5.66033	3.69966	6.63323
ALDH5A1	0.526188	-0.281548	0.446046	0.207719	0.697361	-0.129722
HNRNPM	1.21389	0.493913	1.18577	0.458907	0.944231	0.374855
POLR2H	0.713513	0.970104	0.670724	1.01757	0.892762	1.19985
ARHGDIA	0.0173673	-0.0393891	0.480689	0.852998	0.952298	-1.09156
ARHGDIB	0.0898351	0.24937	0.199397	-0.396782	1.37034	-1.48918
HNRNPF	0.581977	-0.447719	0.5973	-0.445378	0.271209	-0.3108
ACLY	0.317473	0.183036	0.661529	0.363899	0.168471	0.0868373
SLC16A1	0.768314	-0.987911	0.625102	-0.806315	1.03956	-1.41394
USP14	0.337527	0.30972	0.916168	0.532592	1.52974	0.827681
BCAT1	0.000107236	0.000194073	0.0532929	0.112553	0.180103	-0.268294
VCP	0.243027	0.263395	0.0049228	0.00391674	0.43138	0.380875
SUMO4;SUMO2;SUMO3	1.92402	0.367548	0.703976	0.196413	1.03646	0.219697
TCL1A	1.63702	-2.3322	0.821446	-1.60036	0.173403	-0.393017
TMEM33	0.839693	-0.648052	0.069227	-0.0795898	0.100839	-0.141531
TPI1	1.1138	0.363094	0.379308	0.0754461	1.59554	0.285514
MYL6;MYL6B	0.527189	0.348322	0.00182811	-0.00195217	0.296639	0.228044
RAC1;RAC3;RAC2	0.247402	0.0812922	0.0284589	-0.0106287	0.943023	0.229744
EIF4A1;EIF4A2	0.282554	0.235333	1.15944	0.70231	0.584395	0.37684
RPS20	0.506695	0.721963	0.265013	0.391537	0.261664	0.417398
ACTR3;ACTR3B	1.12584	0.542839	0.998002	0.357091	2.05183	0.476066
ARF1;ARF3;ARF5	1.44502	0.337905	0.501912	0.125877	0.0403058	-0.0253429
RAP1A;RAP1B	2.50096	0.675029	0.0229589	0.0146775	1.0559	0.365111
RPS3A	0.988078	0.359969	0.753047	0.674994	0.0743635	0.0181251
RPL15	0.679664	0.266447	0.734779	0.462153	1.01653	0.569908
SEC61A1;SEC61A2	0.72771	0.849932	0.494677	0.693652	0.929611	1.00539
RPL37	0.217331	0.269817	0.0378561	0.0309062	0.874345	0.626955
HNRNPK	0.0429591	0.0285769	0.655699	-0.324088	0.272951	-0.152853
YWHAG	0.431296	0.910246	1.362	0.311909	0.775222	0.342461
RPS8	1.28083	-0.320649	0.712894	-0.188348	1.12193	-0.256932
RPS15A	0.0325966	-0.118891	0.0370926	0.138417	0.00548079	0.0194364
RPS16	0.020873	-0.0136733	0.0892336	-0.050107	0.192717	-0.106664
YWHAE	0.100291	0.194412	0.993316	-0.859185	0.285805	-0.298139
RPS14	0.601284	-0.949127	0.474205	-0.797799	0.0152281	0.051281
RPS23	0.0218116	0.0206947	0.752428	0.464245	0.120275	-0.115557
RPS11	0.613318	0.435635	0.483803	0.360601	0.902624	0.722013
RPL7A	0.426991	-0.150483	1.1159	-0.232439	0.476364	-0.14894
RPS4X	1.02051	0.165215	0.295553	0.0629597	0.0208578	-0.00759315
RPS6	0.2725	0.116632	0.0625832	0.0349774	0.513843	0.245805
HIST1H4A	0.389751	1.12361	0.115993	0.409614	0.155913	0.542566
RAN	1.36363	0.273045	0.195558	0.0324006	0.417916	0.0669913
RPS26;RPS26P11	0.136392	-0.175055	0.0577304	0.0522661	0.0786211	-0.0676427
GNB4;GNB2;GNB1;GNB3	1.02029	-1.21145	0.594648	-0.935265	0.421807	-0.869608
RPL30	0.484645	0.236892	0.781799	0.32061	0.259333	0.111228
RPL11	0.325451	0.127377	0.41369	0.0931926	0.111189	0.0432439
RPL8	0.138363	0.0620027	0.212512	-0.06954	0.156974	0.0281382
PPIA	1.08694	0.351692	0.309052	0.120675	0.831097	0.245368
FKBP1A	0.110525	0.183337	0.705438	-0.671983	0.00983058	-0.0174441
YWHAZ	0.425266	0.234173	0.0243576	-0.0152936	0.731842	0.413795
EIF5AL1;EIF5A	0.61313	0.378166	1.14924	0.663531	1.80696	2.27086
GNB2L1	0.990567	-1.04385	0.665793	-0.922673	1.13985	-1.23414
ACTG1;ACTB;ACTG2;ACTA1;ACTC1;ACTA2	1.09479	0.411648	0.593038	0.170587	0.997017	0.272081
EEF1A1P5;EEF1A1	0.0459613	-0.0388598	1.10478	-0.507215	1.13979	-0.513079
TUBA4A	1.43237	0.746748	1.16325	0.52849	0.505241	0.274217
TUBB4B;TUBB4A	0.652456	0.302303	0.29788	0.168574	0.104373	0.0551119
GTF2I	0.274195	0.263918	0.512057	-0.356183	0.151743	0.16523
PIP4K2B	0.14143	0.0874233	0.103294	0.105612	0.823761	-0.332225
CCT2	0.442781	0.786815	0.357922	0.196929	0.332899	0.627374
GSTO1	1.53493	0.523338	0.136977	0.0574265	1.25422	0.380389
PRKDC	0.691527	0.412543	0.425259	-0.177641	0.393956	-0.269461
DCD	0.0615904	0.0664291	0.628042	0.378213	0.0467777	0.0614314
RPL24	0.346417	-0.0788317	0.219515	0.0432873	0.0385925	-0.0118723
RPL36AL;RPL36A	0.160389	0.363891	0.0775615	-0.241024	0.0708862	-0.188409
ERH	0.187	-0.314047	0.128396	0.280705	0.267088	-0.416752
RPL19	0.826418	0.240042	0.363581	0.127834	0.401323	-0.158998
SLC25A3	2.39384	0.440193	0.737798	0.228998	0.995882	0.6472
CLTC	1.14074	0.198718	0.000652808	-0.000439167	0.446632	-0.0670815
HNRNPU	0.831064	0.440295	1.36796	0.277304	0.0848813	0.0363183
FABP5	1.84463	0.34526	0.400137	0.127069	0.622683	0.207333
SLC7A5	0.242887	0.459206	0.772714	-1.57786	1.54634	-2.3107
PFKP	0.360132	-0.378033	0.359846	-0.353913	0.522472	-0.539401
DSG1	0.630045	-0.424693	0.0872916	-0.0719881	0.24734	-0.151112
RPL18A	0.0260103	-0.0240722	0.0749435	0.068006	0.461974	0.909446
FKBP4	0.0388493	-0.0507965	0.805322	-0.669737	0.333692	-0.412028
RPL6	0.000815764	0.000445366	0.39399	0.152597	0.901444	0.381106
TAP1	0.60269	1.14835	0.0219249	0.010345	1.75229	2.71688
TAP2	0.153434	0.101078	0.145006	-0.105964	0.423084	-0.239249
BTK	7.59099	6.22214	10.017	5.69972	7.52195	6.42792
PPAT	0.255323	0.119207	0.295101	0.106493	0.101857	0.0446925
PSME1	0.368778	0.328086	0.499174	0.772361	0.463693	0.812219
PRDX1	1.2993	0.323293	0.424588	0.0997233	0.101643	0.04106
RPL18	0.142633	-0.0894299	1.2977	2.55594	0.420416	0.463566
CKAP4	2.24169	0.717043	0.737724	0.177489	0.545693	0.442014
TGM3	1.26855	-1.09327	0.494712	-0.499881	0.684944	-0.733334
DHX9	0.482066	0.262883	0.327715	0.114876	0.959039	0.318622
DSC1	0.752132	-1.02367	1.24794	-1.16344	0.393469	-0.515355
RBBP7;RBBP4	0.0672858	-0.138738	0.397242	-0.598663	0.804483	-0.942543
TP53BP1	0.674399	0.553278	0.0125389	-0.00720549	1.31164	1.40662
TRAP1	0.00341879	-0.00504637	0.658215	0.667561	1.15373	-0.873208
ACACA	1.56859	0.287614	0.0211084	0.00503969	0.0100239	-0.0026474
TMED1	0.0653834	-0.0759625	0.237597	0.284795	0.321219	-0.309386
TUBB3	0.0347003	-0.0618587	0.0889079	0.161602	0.314108	-0.452689
LAPTM5	0.53856	0.656088	0.35104	0.0820041	1.23031	-0.32236
HNRNPD	0.4005	0.184597	0.801085	0.377907	0.367424	0.205029
RFTN1	0.188109	-0.0792499	0.0241725	0.0183144	1.94801	-0.614032
KPNB1	0.746892	-0.835368	0.962278	-0.962182	0.0856797	0.26975
SPCS2	0.593187	-0.377452	0.929525	0.772191	0.478634	-0.437337
NCAPD2	0.225573	0.109564	#VALUE!	0	1.44854	-0.559381
EIF4H	0.346406	0.164664	0.728224	0.298856	0.156268	-0.0753231
PTGES3	0.307663	-0.463318	1.34266	-0.959495	1.11593	-0.986731
NONO	0.209481	-0.578281	0.248317	0.736473	0.0531836	0.160735
PCBP1	0.875706	0.563934	0.197907	0.116652	0.111811	-0.0913177
PCBP2;PCBP3	1.27622	0.512829	0.474911	0.173957	0.195524	0.0868006
SF3B3	0.501898	0.342012	0.390245	0.291822	0.018911	0.00701809
SLC1A5	0.564465	1.00383	0.694938	1.04656	0.422653	0.192261
SYPL1	0.683854	-0.623569	0.0907748	-0.191411	0.325957	-0.464894
RTN1	0.106417	0.195499	0.715383	-0.895126	0.332151	-0.562522
PCK2	0.723133	0.41565	0.21152	0.138869	0.537497	0.34285
ALG11	0.486985	-0.637319	0.948744	-1.08622	1.37058	-1.31401
HSDL1	0.630835	0.189653	0.212778	-0.065629	0.0868948	-0.0403423
HSD17B12	0.0685672	-0.0839081	0.205135	-0.252319	0.781819	-0.571806
ATAD3C;ATAD3A;ATAD3B	0.381889	1.03662	0.41557	0.177454	1.12896	0.323537
KPRP	0.978284	-1.60739	0.883808	-1.10909	0.233615	0.263793
XP32	0.187638	-0.448767	0.00325864	-0.00940323	0.28672	0.687273
NT5DC1	0.511254	0.583896	0.455115	0.51959	0.4145	0.692658
CDKAL1	0.825202	1.02172	0.442094	0.505377	0.432821	0.542709
NCEH1	0.704715	0.323736	0.437466	0.659675	0.553057	-0.378806
MTHFD1L	0.809765	0.253141	0.222535	0.0817156	0.299283	0.0922074
SND1	0.310419	0.335572	0.0374725	0.0229273	0.229257	-0.182698
FERMT3	1.74058	0.539248	0.111707	-0.0392513	0.733055	0.121474
CAND1	0.609775	0.360179	0.357408	0.178845	0.871301	-0.344095
CREBRF	0.729515	-1.10201	0.452354	-0.752521	0.270314	-0.518909
CEND1	0.304419	0.277143	0.398916	0.28659	0.142637	0.142787
TTLL11	0.125495	-0.318584	0.494156	-0.396485	0.171663	0.585161
PNPT1	1.09696	0.762222	0.621511	0.556138	1.20994	0.822114
HM13	0.608579	-0.9673	0.349973	-0.625218	0.909918	-1.42018
NUP210	0.033635	-0.0605421	0.118136	-0.21461	0.732106	-0.737488
SHROOM3	0.907207	0.499718	0.262779	0.121289	1.00649	0.767446
SCARB1	3.68463	0.35256	1.09931	0.169291	1.7902	0.234625
HDAC7	0.062917	0.0862937	0.401106	1.05087	0.188479	0.226125
SLC44A1	0.25476	0.581098	0.318236	0.869534	0.149078	-0.381688
ELMO1	1.03678	0.78087	1.17601	0.898533	0.432013	0.311629
GCN1L1	0.541601	0.421421	1.67436	0.86581	1.21753	0.584369
ALG3	0.313671	0.16518	0.245809	0.193208	0.86508	-0.674702
KHSRP	0.295404	-0.87217	0.166685	-0.558936	0.457515	-1.26043
TNPO1	0.5585	0.481892	0.0598326	-0.028522	0.500082	-0.185886
USMG5	0.0767346	0.136389	0.283328	-0.679619	0.651443	-1.31887
SLC35E1	0.0845375	-0.0989852	1.21466	-0.855154	1.18752	-0.88672
SERPINB12	0.0155914	0.0296111	0.938695	0.853185	1.10551	0.876031
MCCC1	0.760585	0.183658	0.668925	0.134769	0.259926	-0.065948
PARK7	0.717437	-0.65282	0.391843	-0.561573	1.11525	-1.08373
HSD17B10	1.46596	-1.56071	1.37434	-1.47189	1.52573	-1.65952
CCT7	0.493696	0.340357	0.28284	0.107816	0.275363	0.132648
PRMT1	0.316343	0.0903344	0.822936	0.244853	0.314408	0.119639
FAM213A	0.251178	0.115619	0.585495	1.18225	0.506066	1.07539
ALG1	0.798168	0.946318	0.492363	0.243926	0.0527351	-0.0307889
NDC1	0.207729	-0.157637	0.131546	-0.105758	0.739614	-0.530396
DERL1	0.78903	2.23393	0.260294	0.162677	0.665475	-0.35263
TMX1	1.55661	0.409604	1.06903	0.216879	1.98644	0.347345
TRABD	0.417288	0.550542	0.0439429	0.0773358	0.575691	0.686366
PTGES2	0.469998	0.22232	0.0780795	-0.0355935	0.474521	0.242496
METTL7A	0.0897736	-0.15221	0.457463	-0.582507	0.405473	-0.540705
SFXN1	0.981434	0.321527	0.991057	0.268611	0.374036	0.132581
NHEJ1	1.0571	0.663047	1.17766	0.661071	1.32025	0.905583
XPO5	0.0374209	0.0124884	0.103534	0.0297637	0.930081	-0.340223
RTN4	0.588783	0.359503	0.879694	0.366745	0.161613	0.0963264
AAAS	0.326629	0.0914993	0.609973	0.136111	0.303215	-0.0707617
TECR	2.44201	0.743991	0.121079	-0.0819612	0.00113447	0.00156641
HACD3	0.10331	-0.128987	0.443927	-0.438962	0.00640008	0.010344
BCCIP	0.374267	1.06944	0.0723134	-0.209171	0.0618431	-0.218592
PSME2	0.625119	0.379398	0.276497	0.108362	1.09432	0.307174
PA2G4	0.623255	0.917997	0.456356	0.271872	0.661341	0.889418
VDAC3	0.535295	-0.248659	0.383447	-0.184584	1.09438	-0.667316
PSAT1	0.722975	0.182598	1.37611	0.111472	0.80037	0.0976467
MTCH2	0.786006	-0.524748	0.119385	0.148712	1.07282	-0.71021

## Sheet: Dataset S3
Dataset S3: %BTK binding inhibition in the HTS of Selleck collection at 10 µM using 3l
Molecule Name	Selleck Catalog	CAS	BTK inhibition (%)
PCM-0094986	S1057	803712-79-0	133.1
PCM-0214845	S4716	314-13-6	125.3
PCM-0216034	S8348	1231889-53-4	124.3
PCM-0094920	S1119	849217-68-1	123.4
PCM-0215075	S3951	1401-55-4	122.8
PCM-0214798	S4286	166663-25-8	122.2
PCM-0215416	S7358	1092364-38-9	119.3
PCM-0215850	S7126	1227962-62-0	117.4
PCM-0215237	S7207	138489-18-6	117.4
PCM-0213464	S7549	1604810-83-4(free base)	116.6
PCM-0090111	S1917	548-62-9	116
PCM-0215372	S7519	1033769-28-6	115.9
PCM-0216245	S8711	2095393-15-8	115.8
PCM-0215277	S7257	1202759-32-7	115.2
PCM-0215209	S7194	1421783-64-3	114.5
PCM-0215358	S8061	1228108-65-3	112.7
PCM-0095820	S7130	2645-32-1	112
PCM-0215377	S7343	1229582-33-5	111
PCM-0095372	S2904	952021-60-2	111
PCM-0216521	S9280	22608-11-3	110.4
PCM-0215704	S8355	2002381-31-7	110.3
PCM-0095229	S2185	1050500-29-2	109.7
PCM-0214699	S1012	468740-43-4	109
PCM-0095689	S2200	N/A	107.6
PCM-0094896	S1111	849217-64-7	107.6
PCM-0215828	S8518	1384071-99-1	106.2
PCM-0215327	S7429	1047953-91-2	106.2
PCM-0095572	S7039	194423-15-9	106.2
PCM-0215199	S7136	905973-89-9	105.5
PCM-0215736	S7014	1206799-15-6	104.8
PCM-0215661	S8294	1353550-13-6	104.8
PCM-0216025	S8542	1558036-85-3	104.2
PCM-0215636	S7752	839707-37-8	104.1
PCM-0095355	S2680	936563-96-1	103.4
PCM-0215551	S7998	1108743-60-7	102.8
PCM-0215449	S7557	194423-06-8	102.8
PCM-0095161	S1481	167465-36-3	102.7
PCM-0095334	S2770	1010085-13-8	102.1
PCM-0091011	S1848	458-37-7	102.1
PCM-0215406	S7588	656820-32-5	101.4
PCM-0215376	S7057	1254473-64-7	101.4
PCM-0094936	S1028	388082-77-7	101.4
PCM-0090281	S2482	89226-75-5	101.2
PCM-0216347	S9031	173932-75-7	100.4
PCM-0215665	S8234	312756-74-4	100.4
PCM-0215508	S7819	1538604-68-0	100.4
PCM-0095311	S2031	73151-29-8	100.4
PCM-0215555	S7898	1346607-05-3	99.3
PCM-0095250	S2214	905586-69-8	99.3
PCM-0215721	S8301	106566-58-9	98.6
PCM-0095514	S2634	1020172-07-9	98.6
PCM-0215938	S8650	314761-14-3	98.1
PCM-0215463	S7363	1137359-47-7	98.1
PCM-0095764	S7370	328998-25-0	98.1
PCM-0095438	S2719	945595-80-2	97.9
PCM-0094921	S1021	302962-49-8	97.9
PCM-0216489	S9237	15401-69-1	97.3
PCM-0215679	S8299	1609402-14-3	97.3
PCM-0215793	S8166	1439901-97-9	97.2
PCM-0215519	S7877	1351635-67-0	97.2
PCM-0094911	S1014	380843-75-4	97.2
PCM-0095452	S2824	507475-17-4	96.6
PCM-0095063	S1392	257933-82-7	96.6
PCM-0215493	S7669	1221713-92-3	95.9
PCM-0215245	S7284	1374640-70-6	95.9
PCM-0215211	S7106	1356962-20-3	95.9
PCM-0095052	S1179	1214265-57-2	95.9
PCM-0215616	S8149	81624-55-7	95.8
PCM-0215622	S8116	1420477-60-6	95.2
PCM-0215972	S8538	1792180-81-4	95
PCM-0215550	S7650	944118-01-8	94.5
PCM-0215261	S7329	1191252-49-9	94.2
PCM-0215745	S8273	1345098-78-3	93.8
PCM-0215325	S7051	910232-84-7	93.8
PCM-0094942	S1134	896466-04-9	93.8
PCM-0094917	S1019	267243-28-7	93.6
PCM-0215889	S8597	2088939-99-3(free base)	93.4
PCM-0095437	S2718	934541-31-8	93.1
PCM-0215738	S8403	1005264-47-0	92.7
PCM-0215633	S7847	1239875-86-5	92.4
PCM-0095174	S1490	943319-70-8	92.4
PCM-0094944	S1035	635702-64-6	92.4
PCM-0215489	S7298	1421373-98-9	91.7
PCM-0215410	S7644	717906-29-1	91.7
PCM-0095023	S1170	1214265-56-1	91.7
PCM-0215560	S7777	55779-48-1	91.1
PCM-0215788	S8412	1448232-80-1	91
PCM-0215208	S7206	1375465-09-0	91
PCM-0095056	S1181	934353-76-1	91
PCM-0215660	S8303	436133-68-5	90.3
PCM-0095787	S7173	1202757-89-8	90.3
PCM-0094951	S1220	728033-96-3	90.3
PCM-0215273	S8054	1097917-15-1	89
PCM-0095043	S1173	1213269-23-8	89
PCM-0216116	S8721	1225278-16-9	88.8
PCM-0094921	S7782	863127-77-9	88.8
PCM-0094890	S1108	761439-42-3	88.5
PCM-0215559	S7714	1633044-56-0	88.3
PCM-0215488	S7843	1207293-36-4	88.3
PCM-0216599	S9024	67416-61-9	88
PCM-0216583	S5602	1562-85-2	88
PCM-0215684	S7807	1232030-35-1	87.6
PCM-0095078	S1194	1012054-59-9	87.6
PCM-0216187	S5521	17372-87-1	87.3
PCM-0065210	S2030	30484-77-6	87.2
PCM-0215815	S7552	1338806-73-7	86.9
PCM-0095092	S1532	860352-01-8	86.9
PCM-0094920	S4001	1140909-48-3	86.9
PCM-0215905	S8605	432001-19-9	86.5
PCM-0215350	S7224	1440898-61-2	86.5
PCM-0215434	S7638	1361030-48-9	86.2
PCM-0095335	S2882	873225-46-8	86.2
PCM-0216592	S5641	81-88-9	85.7
PCM-0215931	S5105	20347-71-1	85.7
PCM-0214886	S3661	2348-82-5	85.6
PCM-0215389	S7634	1369761-01-2	85.5
PCM-0095062	S1275	702674-56-4	85.5
PCM-0095056	S2018	1291074-87-7	85.5
PCM-0094888	S1107	827318-97-8	85.5
PCM-0065394	S1227	82640-04-8	85.5
PCM-0215367	S7331	1469337-95-8	84.9
PCM-0214716	S1786	129497-78-5	84.8
PCM-0095692	S7176	312636-16-1	84.8
PCM-0095340	S2672	939791-38-5	84.8
PCM-0094907	S1011	439081-18-2	84.8
PCM-0086559	S2320	491-70-3	84.8
PCM-0216327	S9432	22910-60-7	84.2
PCM-0215662	S8280	310456-65-6	84.2
PCM-0095002	S1249	443797-96-4	84.1
PCM-0094927	S1207	475108-18-0	84.1
PCM-0086913	S4018	128-57-4	84.1
PCM-0215093	S4854	845533-86-0	84
PCM-0095308	S2128	198480-56-7	84
PCM-0216652	S7667	215543-92-3	83.4
PCM-0216189	S5525	12141-67-2	83.4
PCM-0094940	S1133	1028486-01-2	83.4
PCM-0215814	S7738	1194961-19-7 (free base)	82.8
PCM-0095386	S2692	936091-14-4	82.8
PCM-0064936	S2816	148741-30-4	82.8
PCM-0064686	S2671	900515-16-4	82.8
PCM-0216110	S5509	123-30-8	82.6
PCM-0215770	S7769	1334493-07-0	82.6
PCM-0215276	S7272	14003-96-4	82.6
PCM-0095147	S1590	601514-19-6	82.1
PCM-0095089	S1529	422513-13-1	82.1
PCM-0215838	S8573	1123837-84-2	81.4
PCM-0216010	S7855	1365888-06-7	81.1
PCM-0214706	S2017	91599-74-5	80.9
PCM-0215305	S7297	1421373-65-0	80.7
PCM-0214999	S3877	152743-19-6	80.7
PCM-0214666	S2161	927880-90-8	80.7
PCM-0215795	S7954	125314-13-8	80.3
PCM-0214811	S4502	496775-61-2	80.2
PCM-0215438	S7063	603288-22-8	80
PCM-0214864	S3608	107316-88-1	80
PCM-0095315	S2150	698387-09-6	80
PCM-0215388	S7441	1421227-52-2	79.5
PCM-0215201	S7140	30675-13-9	79.5
PCM-0095748	S7138	1059734-66-5	79.5
PCM-0214670	S2268	491-67-8	79.4
PCM-0216026	S8658	1589527-65-0	79.3
PCM-0216015	S5058	178307-42-1	79.3
PCM-0215730	S7286	1446790-62-0	79.3
PCM-0095077	S1100	869363-13-3	79.3
PCM-0215481	S7854	869886-67-9	78.6
PCM-0215385	S7016	1246560-33-7	78.6
PCM-0095382	S2686	1092499-93-8 (free base)	78.6
PCM-0095340	S2890	717907-75-0	78.6
PCM-0215651	S7815	1628316-74-4	78
PCM-0094881	S1103	331771-20-1	77.9
PCM-0215125	S4876	25875-50-7	77.8
PCM-0215885	S8286	1093119-54-0	77.2
PCM-0215496	S7163	1256493-34-1	77.2
PCM-0214811	S2229	496775-62-3	77
PCM-0215435	S7080	no	76.6
PCM-0215414	S7305	1395084-25-9	76.4
PCM-0215639	S7964	1393465-84-3	75.9
PCM-0065605	S5452	5578-73-4	75.7
PCM-0064881	S2812	866541-93-7	75.5
PCM-0064561	S1979	19774-82-4	75.5
PCM-0095406	S2696	1032754-93-0	75.2
PCM-0215396	S7579	1256388-51-8	74.9
PCM-0065164	S1042	341031-54-7	74.5
PCM-0215806	S8426	413611-93-5	74.1
PCM-0215541	S7851	1609281-86-8	74.1
PCM-0214796	S4285	128607-22-7	73.9
PCM-0215866	S7754	1254053-43-4	73.8
PCM-0215804	S7824	1508250-71-2	73.8
PCM-0095364	S2784	871026-44-7	73.8
PCM-0095155	S1829	103177-37-3	73.8
PCM-0094958	S1040	475207-59-1	73.8
PCM-0216402	S9111	480-19-3	73.4
PCM-0216081	S5402	1132935-63-7	73.4
PCM-0215705	S8312	113104-25-9	73.4
PCM-0215167	S2596	25507-04-4	73.2
PCM-0215113	S4848	171500-79-1	73.2
PCM-0215842	S8583	no	73.1
PCM-0215392	S7651	182498-32-4	73.1
PCM-0094983	S1154	1146618-41-8	73.1
PCM-0215955	S8557	1668565-74-9	72.6
PCM-0215668	S7762	1236208-20-0	72.6
PCM-0215747	S8401	1346242-81-6	72.4
PCM-0214985	S3846	22368-21-4	72.4
PCM-0095819	S7094	898044-15-0	72.4
PCM-0215734	S8362	937263-43-9	71.7
PCM-0215640	S8097	178946-89-9	71.7
PCM-0215268	S8057	937272-79-2	71.7
PCM-0214698	S1124	1001350-96-4	71.7
PCM-0095461	S2736	936091-26-8	71.7
PCM-0216408	S9120	529-53-3	70.3
PCM-0215772	S7652	1338540-63-8(free base)	70.3
PCM-0215495	S7423	1188890-41-6	70.3
PCM-0214974	S3786	59870-68-7	70.3
PCM-0095619	S8032	1370261-97-4,1370261-96-3(free base)	70.3
PCM-0094886	S1106	742112-33-0	70.3
PCM-0095544	S3053	123524-52-7	70
PCM-0095424	S2923	137975-06-5	70
PCM-0215694	S8279	517-89-5	69.7
PCM-0095745	S7083	1032900-25-6	69.7
PCM-0065315	S2295	518-82-1	69.3
PCM-0094970	S1048	639089-54-6	69
PCM-0216424	S9146	107534-93-0	68.7
PCM-0095763	S7337	1456632-40-8	68.7
PCM-0215281	S7065	885325-71-3	68.3
PCM-0095240	S2201	1174046-72-0	68.3
PCM-0214611	S1290	34157-83-0	67.7
PCM-0087037	S2314	520-18-3	67.7
PCM-0095447	S2820	761437-28-9	67.6
PCM-0095122	S1561	1025720-94-8	67.6
PCM-0215510	S7846	1341200-45-0	67.2
PCM-0086087	S1986	1104-22-9	67.2
PCM-0215047	S3900	4481-62-3	66.9
PCM-0095480	S2622	1092788-83-4	66.9
PCM-0094969	S1147	722544-51-6	66.9
PCM-0215798	S8392	1792999-26-8	66.2
PCM-0094811	S2358	65666-07-1	66.1
PCM-0095127	S1454	398493-79-3	65.5
PCM-0216061	S5037	299-11-6	64.9
PCM-0095807	S7129	418805-02-4	64.9
PCM-0215177	S7000	1197958-12-5	64.8
PCM-0216457	S9198	477-85-0	64.1
PCM-0064643	S2262	520-36-5	63.8
PCM-0215412	S7653	1061353-68-1	63.4
PCM-0215359	S7633	202914-84-9	63.3
PCM-0095247	S2625	901119-35-5	62.8
PCM-0095292	S2114	141625-93-6	62.3
PCM-0086068	S3154	101827-46-7	62.3
PCM-0215780	S7743	1163719-56-9	61.4
PCM-0216461	S9205	20243-59-8	61
PCM-0215536	S7915	667463-85-6	60.7
PCM-0215320	S7493	313553-47-8	60.2
PCM-0213398	S7709	896720-20-0	60
PCM-0095061	S1274	702675-74-9	60
PCM-0085937	S3747	20156	59.9
PCM-0065102	S1293	132203-70-4	59.9
PCM-0215696	S8327	1956356-56-1	59.5
PCM-0215476	S7444	1085412-37-8	59.5
PCM-0095801	S7293	587841-73-4	59.5
PCM-0216058	S8677	1416324-85-0	59.3
PCM-0094889	S1006	379231-04-6	59.3
PCM-0095396	S2801	1035270-39-3	58.6
PCM-0215812	S8481	2070015-26-6	57.9
PCM-0215723	S7875	1313363-54-0	57.9
PCM-0215722	S7849	1909226-00-1	57.9
PCM-0095375	S2791	425637-18-9	57.9
PCM-0094859	S2380	520-34-3	57.6
PCM-0095025	S1171	693228-63-6	57.2
PCM-0094972	S1234	65678-07-1	57.2
PCM-0215748	S8365	1054543-47-3	57.1
PCM-0095366	S2785	944261-79-4	56.8
PCM-0095222	S2179	1229236-86-5	56.6
PCM-0214920	S3724	1377049-84-7	56
PCM-0095235	S2187	166518-60-1	56
PCM-0215753	S8448	557782-81-7	55.9
PCM-0215532	S7576	1429881-91-3	55.9
PCM-0215097	S5015	923604-59-5	55.6
PCM-0095760	S2173	11137608-69-5	55.3
PCM-0095622	S8036	487-52-5	55.2
PCM-0094971	S1352	677297-51-7	55.2
PCM-0064954	S2013	869288-64-2	55.2
PCM-0215784	S7182	383150-41-2	54.8
PCM-0215282	S7369	315706-13-9	54.8
PCM-0095015	S1068	877399-52-5, 877399-53-6 (acetate)	54.5
PCM-0094924	S1121	877877-35-5	54.5
PCM-0064867	S8009	118409-57-7	54.5
PCM-0216180	S5469	19879-32-4	54.1
PCM-0215685	S8182	56932-43-5	54.1
PCM-0095759	S7139	307510-92-5	54.1
PCM-0095111	S1556	1191951-57-1	53.8
PCM-0094915	S7765	915769-50-5	53.8
PCM-0214749	S1393	72496-41-4	53.7
PCM-0090385	S2037	145040-37-5	53.7
PCM-0216057	S5404	1216941-48-8	53.3
PCM-0215859	S8511	1357920-84-3	53.1
PCM-0094962	S1143	133550-30-8	53.1
PCM-0216642	S5652	1370468-36-2	52.5
PCM-0216539	S9308	68027-15-6	52.5
PCM-0215645	S8276	370-86-5	52.5
PCM-0095802	S7355	1095253-39-6	52.5
PCM-0095540	S2872	220904-83-6	52.4
PCM-0095360	S2782	278779-30-9	52.4
PCM-0095149	S1470	252916-29-3	52.4
PCM-0085891	S1956	22832-87-7	52.1
PCM-0065598	S1444	122883-93-6	52.1
PCM-0216653	S7921	181223-80-3	51.7
PCM-0215378	S7531	518303-20-3	51.7
PCM-0215349	S7566	1129669-05-1	51.7
PCM-0213407	S7937	1254036-71-9	51.7
PCM-0095407	S2697	844499-71-4	51.7
PCM-0065547	S2485	70476-82-3	51
PCM-0215464	S7793	212844-53-6	50.3
PCM-0094915	S2769	852433-84-2	50.3
PCM-0215644	S8181	N/A	50.2
PCM-0095289	S2526	72-48-0	49.8
PCM-0094963	S1144	873054-44-5	49.8
PCM-0215221	S7145	612487-72-6	49.7
PCM-0214740	S1576	599-79-1	48.3
PCM-0095478	S2621	602306-29-6	48.3
PCM-0095469	S2843	501437-28-1	48.3
PCM-0095464	S2740	942918-07-2	48.3
PCM-0095153	S1474	864082-47-3	48.3
PCM-0065486	S2347	6151-25-3	48.2
PCM-0216602	S9042	524-12-9	47.9
PCM-0216225	S8706	903564-48-7	47.9
PCM-0215592	S8094	328541-79-3	47.9
PCM-0101915	S7636	377090-84-1	47.6
PCM-0095737	S7208	133052-90-1	47.6
PCM-0095568	S7008	172889-27-9	47.6
PCM-0086066	S1633	107753-78-6	47.6
PCM-0064729	S4181	54527-84-3	47.5
PCM-0216041	S8685	919486-40-1	47.1
PCM-0095349	S2896	193000-39-4	46.9
PCM-0214614	S1319	553-21-9	46.7
PCM-0094846	S2298	528-48-3	46.7
PCM-0095815	S7399	313967-18-9	46.3
PCM-0095209	S2158	1000669-72-6	46.2
PCM-0064568	S7153	403811-55-2	46.2
PCM-0214774	S4227	873857-62-6	45.9
PCM-0095238	S2198	1025065-69-3	45.5
PCM-0090504	S1223	56390-09-1	45.1
PCM-0215533	S7968	301353-96-8	44.8
PCM-0215439	S7665	1265229-25-1	44.8
PCM-0095069	S1093	1089283-49-7	44.8
PCM-0095492	S2751	802539-81-7	44.1
PCM-0095483	S2746	878739-06-1	44.1
PCM-0095253	S2218	1092351-67-1	44.1
PCM-0215971	S5117	117704-25-3	44
PCM-0086116	S1760	61379-65-5	43.6
PCM-0215728	S8228	1384426-12-3	43.4
PCM-0215381	S7641	1622921-15-6	43.2
PCM-0095509	S2864	978-62-1	42.8
PCM-0090465	S4535	61-73-4	42.8
PCM-0086032	S1208	25316-40-9	42.8
PCM-0095569	S7025	550-24-3	42.5
PCM-0101885	S3610	73-03-0	42
PCM-0095470	S3021	168273-06-1	42
PCM-0216247	S8694	834903-43-4	41.7
PCM-0216231	S5247	220119-17-5	41.7
PCM-0095756	S7494	1001753-24-7	41.7
PCM-0214628	S1486	497839-62-0	41.4
PCM-0095404	S2806	1257704-57-6	41.4
PCM-0065043	S2729	264218-23-7	41.4
PCM-0095293	S2116	168626-94-6	41.2
PCM-0216357	S9058	4233-96-9	40.9
PCM-0215487	S7863	305834-79-1	40.9
PCM-0215477	S7842	1454682-72-4	40.9
PCM-0102067	S8469	1443437-74-8	40.9
PCM-0065368	S7024	19983-44-9	40.9
PCM-0095121	S1451	1158838-45-9	40.7
PCM-0214781	S1458	209410-46-8	40
PCM-0095812	S7307	1337531-36-8	40
PCM-0085978	S1987	83919-23-7	40
PCM-0086120	S3019	41621-49-2	39.7
PCM-0216494	S9243	102036-29-3	39.4
PCM-0216115	S8726	1360460-82-7	39.4
PCM-0216012	S8645	2074607-48-8	39.4
PCM-0095418	S2807	1195765-45-7	39.3
PCM-0065486	S2391	117-39-5	39.3
PCM-0065392	S2326	529-44-2	39.3
PCM-0095563	S3081	126784-99-4	38.9
PCM-0095477	S2855	711019-86-2	38.9
PCM-0085849	S2534	24168-96-5	38.9
PCM-0216513	S9270	125536-25-6	38.6
PCM-0215805	S7648	1338545-07-5(HCl salt)	38.6
PCM-0064713	S2606	84371-65-3	38.6
PCM-0214660	S2379	19057-60-4	38.1
PCM-0095576	S4021	134308-13-7	38.1
PCM-0085960	S3147	130929-57-6	38.1
PCM-0215737	S8163	1382979-44-3	37.9
PCM-0215264	S7291	1228591-30-7	37.9
PCM-0095728	S7421	522629-08-9	37.9
PCM-0094855	S2310	35354-74-6	37.9
PCM-0215686	S7959	521984-48-5	37.8
PCM-0095352	S2677	193611-72-2	37.4
PCM-0085946	S1833	64872-77-1	37.4
PCM-0064631	S3974	225937-10-0	37.4
PCM-0216127	S5322	6223-35-4	37.2
PCM-0095195	S1525	955365-80-7	37.2
PCM-0216383	S9090	23094-69-1	37.1
PCM-0216018	S5093	22662-39-1	37.1
PCM-0215589	S8140	839706-07-9	36.6
PCM-0214943	S3940	475231-21-1	36.6
PCM-0214863	S1369	859212-16-1	36.6
PCM-0214795	S1089	923032-37-5	36.6
PCM-0095562	S3080	269055-15-4	36.6
PCM-0095168	S1712	201530-41-8	36.6
PCM-0095014	S1164	417716-92-8	36.6
PCM-0215818	S8367	1336960-13-4	36.3
PCM-0213449	S8541	No	36.3
PCM-0214876	S3622	79165-06-3	35.9
PCM-0214676	S2306	80321-63-7	35.8
PCM-0214652	S2052	6153-64-6	35.8
PCM-0216503	S9257	24502-78-1	35.7
PCM-0215343	S7424	179461-52-0	35.5
PCM-0214584	S8155	1219810-16-8	35.5
PCM-0095018	S1070	477575-56-7	35.2
PCM-0214638	S1601	50-55-5	35
PCM-0215112	S4994	13422-55-4	34.7
PCM-0214992	S3888	22255-22-7	34.2
PCM-0095500	S2858	1227633-49-9	34.2
PCM-0095445	S2819	183232-66-8	34.2
PCM-0095164	S1484	852475-26-4	34.2
PCM-0090281	S2481	89226-50-6	34.2
PCM-0088446	S2281	480-40-0	34.2
PCM-0216514	S9271	129724-84-1	34
PCM-0216334	S9445	20261-38-5	34
PCM-0215990	S8696	144707-18-6	34
PCM-0215526	S7922	393105-53-8	34
PCM-0095777	S7372	315704-66-6	34
PCM-0095765	S7437	1164470-53-4	34
PCM-0215460	S7798	1394076-92-6	33.8
PCM-0095758	S7523	1229208-44-9	33.8
PCM-0095533	S2867	211555-04-3	33.8
PCM-0095143	S1577	948557-43-5	33.8
PCM-0094913	S1017	288383-20-0	33.8
PCM-0214652	S1773	79-57-2	33.5
PCM-0095441	S2722	244218-51-7	33.5
PCM-0095291	S2012	950762-95-5	33.5
PCM-0086296	S1854	60628-96-8	33.5
PCM-0216310	S9406	177931-17-8	33.2
PCM-0215527	S7885	no	33.2
PCM-0215306	S7488	1246529-32-7	33.2
PCM-0214568	S1091	867160-71-2	33.1
PCM-0095607	S8019	1143532-39-1	33.1
PCM-0095338	S2774	917879-39-1	33.1
PCM-0094944	S3012	444731-52-6	33.1
PCM-0214878	S3615	477-43-0	32.7
PCM-0214621	S1403	220620-09-7	32.7
PCM-0214612	S1902	68-19-9	32.7
PCM-0095392	S2797	193275-84-2	32.7
PCM-0086069	S1764	13292-46-1	32.7
PCM-0216420	S9139	82517-12-2	32.4
PCM-0216294	S9378	6665-67-4	32.4
PCM-0216079	S5312	1143-70-0	32.4
PCM-0215775	S7816	1628317-18-9	32.4
PCM-0215769	S8402	342639-96-7	32.4
PCM-0215500	S7814	1256094-72-0	32.4
PCM-0215419	S7555	910462-43-0	32.4
PCM-0215235	S8047	304448-55-3	32.4
PCM-0095093	S1533	841290-80-0	32.4
PCM-0094984	S1056	714971-09-2	32.4
PCM-0095274	S2001	697761-98-1	31.9
PCM-0090444	S2557	78628-80-5	31.9
PCM-0086382	S4120	82382-23-8	31.9
PCM-0216082	S5321	4506-66-5	31.7
PCM-0216035	S8444	1643913-93-2	31.7
PCM-0215820	S8288	1431280-51-1	31.7
PCM-0215504	S7608	1448724-09-1	31.7
PCM-0215400	S7620	1300031-52-0	31.7
PCM-0215361	S7605	1206161-97-8	31.7
PCM-0095725	S7243	347174-05-4	31.7
PCM-0095093	S2194	841290-81-1	31.7
PCM-0095525	S2765	869901-69-9	31.1
PCM-0086426	S1748	63675-72-9	31.1
PCM-0215587	S8100	853299-07-7	31
PCM-0095361	S2897	690206-97-4	31
PCM-0095242	S2205	183320-51-6	31
PCM-0095103	S1655	163222-33-1	31
PCM-0216453	S9190	114482-86-9	30.9
PCM-0216354	S9055	96574-01-5	30.9
PCM-0215727	S8372	1639042-08-2	30.9
PCM-0214659	S9143	53956-04-0	30.9
PCM-0214760	S4238	481-49-2	30.4
PCM-0214696	S2667	1051375-16-6	30.4
PCM-0095627	S3195	37091-65-9	30.4
PCM-0216066	S4999	71751-41-2	30.3
PCM-0213384	S7318	1613724-42-7	30.3
PCM-0215789	S8390	875787-07-8	30.1
PCM-0215229	S7124	895158-95-9	30.1
PCM-0215698	S8251	1360614-48-7	29.7
PCM-0095354	S2679	131740-09-5	29.7
PCM-0094985	S1155	501919-59-1	29.6
PCM-0090100	S4004	1070-11-7	29.6
PCM-0086201	S2060	611-75-6	29.6
PCM-0216409	S9123	552-58-9	29.3
PCM-0216178	S5467	133-04-0	29.3
PCM-0216169	S5445	134-47-4	29.3
PCM-0095813	S7359	1431985-92-0	29.3
PCM-0095750	S7162	338967-87-6	29.3
PCM-0215844	S8572	1129403-56-0	29
PCM-0095697	S2753	905854-02-6	29
PCM-0095139	S1689	1247-42-3	29
PCM-0090276	S1276	106685-40-9	29
PCM-0064875	S8004	1021868-92-7	29
PCM-0215656	S4540	53179-09-2	28.9
PCM-0215050	S3876	482-89-3	28.8
PCM-0216531	S9298	53947-92-5	28.6
PCM-0216431	S9155	67979-25-3	28.6
PCM-0215420	S7632	1609960-31-7	28.6
PCM-0095733	S7135	668467-91-2	28.6
PCM-0216016	S5084	69-81-8	28.3
PCM-0215498	S7553	1168091-68-6	28.3
PCM-0215475	S7799	945614-12-0	28.3
PCM-0095482	S2624	936890-98-1	28.3
PCM-0095031	S1378	941678-49-5	28.3
PCM-0094997	S1244	850879-09-3	28.3
PCM-0094961	S1142	467214-21-7	28.3
PCM-0095247	S2206	1025687-58-4	28.1
PCM-0214651	S1768	117467-28-4	28
PCM-0086748	S4648	24868-20-0	28
PCM-0086407	S2883	61-78-9	28
PCM-0086120	S2528	29342-05-0	28
PCM-0216452	S9185	13063-04-2	27.8
PCM-0216048	S8686	805239-56-9	27.8
PCM-0215391	S7205	1229705-06-9	27.8
PCM-0214627	S5062	1009119-65-6	27.6
PCM-0214877	S3611	436-77-1	27.2
PCM-0214824	S4638	54024-22-5	27.2
PCM-0214704	S3015	26787-78-0	27.2
PCM-0214680	S2334	508-02-1	27.2
PCM-0216414	S9131	65995-63-3	27
PCM-0216308	S9403	78285-90-2	27
PCM-0216246	S8629	1923833-60-6	27
PCM-0215801	S7942	1420071-30-2	27
PCM-0215709	S7575	1793053-37-8	27
PCM-0095817	S7076	293754-55-9	27
PCM-0095800	S7241	1432660-47-3	27
PCM-0215321	S7041	1353859-00-3	26.9
PCM-0214743	S4907	354812-17-2	26.9
PCM-0095026	S1172	881202-45-5	26.9
PCM-0215252	S4368	7421-40-1	26.5
PCM-0214931	S3628	88-58-4	26.5
PCM-0086269	S1625	57-63-6	26.5
PCM-0216641	S8660	260264-93-5	26.3
PCM-0216604	S9009	85999-40-2	26.3
PCM-0216454	S9192	3681-93-4	26.3
PCM-0215561	S8067	618385-01-6	26.3
PCM-0215373	S7442	1421227-53-3	26.3
PCM-0215028	S3909	2415-24-9	26.2
PCM-0213432	S8465	1346546-69-7	26.2
PCM-0213348	S8261	1346547-00-9	26.2
PCM-0095132	S1570	925701-49-1	26.2
PCM-0064839	S3026	10083-24-6	26.2
PCM-0215121	S4863	156-38-7	25.7
PCM-0214937	S3666	172152-36-2	25.7
PCM-0216632	S9383	112-39-0	25.5
PCM-0216441	S9166	61371-55-9	25.5
PCM-0216370	S9074	152580-79-5	25.5
PCM-0215399	S7680	1423715-09-6	25.5
PCM-0215219	S4215	53797-35-6	25.5
PCM-0094968	S1046	443913-73-3	25.5
PCM-0065614	S1476	356559-20-1	25.5
PCM-0214984	S3837	510-30-5	24.8
PCM-0095393	S2911	133053-19-7	24.8
PCM-0095282	S2243	856243-80-6	24.8
PCM-0095039	S1267	918504-65-1	24.8
PCM-0216078	S5310	1226-42-2	24.7
PCM-0215881	S8335	1467057-23-3	24.7
PCM-0215735	S8287	1628208-23-0(free base)	24.7
PCM-0215445	S7766	1051375-10-0	24.7
PCM-0090171	S1767	7235-40-7	24.7
PCM-0215473	S7645	934526-89-3	24.1
PCM-0215345	S7565	837422-57-8	24.1
PCM-0214732	S2898	1228960-69-7	24.1
PCM-0214641	S1643	128-13-2	24.1
PCM-0095768	S7087	1227911-45-6	24.1
PCM-0095114	S1787	29767-20-2	24.1
PCM-0095032	S1260	364782-34-3	24.1
PCM-0090373	S3057	863031-21-4	24.1
PCM-0088703	S2357	22888-70-6	24.1
PCM-0086226	S1578	139481-59-7	24.1
PCM-0086126	S1305	50-44-2	24.1
PCM-0065164	S7781	557795-19-4	24.1
PCM-0064877	S3018	4394-00-7	24.1
PCM-0216597	S5653	860-22-0	23.9
PCM-0216543	S9312	7084-24-4	23.9
PCM-0216540	S9309	68370-47-8	23.9
PCM-0216483	S9231	69363-14-0	23.9
PCM-0216360	S9061	78281-02-4	23.9
PCM-0216156	S5419	470-67-7	23.9
PCM-0215680	S7038	134381-21-8	23.9
PCM-0215664	S8314	24386-93-4	23.9
PCM-0215294	S7473	1403783-31-2	23.9
PCM-0215226	S5615	317318-70-0	23.9
PCM-0216272	P1023	79561-22-1	23.8
PCM-0215387	S7419	589205	23.8
PCM-0215014	S5433	150-90-3	23.8
PCM-0086137	S2315	25389-94-0	23.8
PCM-0215845	S8589	1174428-47-7	23.4
PCM-0215272	S7327	147591-46-6	23.4
PCM-0095493	S2630	405911-17-3	23.4
PCM-0095236	S2192	848942-61-0	23.4
PCM-0094979	S1152	918505-84-7	23.4
PCM-0214737	S3001	163252-36-6	23.3
PCM-0065629	S1396	501-36-0	23.3
PCM-0216260	S5353	74849-93-7	23.2
PCM-0216158	S5423	173676-59-0	23.2
PCM-0216151	S5381	112-85-6	23.2
PCM-0215998	S5076	14293-44-8	23.2
PCM-0215996	S5059	144675-97-8	23.2
PCM-0215949	S5157	89-83-8	23.2
PCM-0214852	S7625	1038915-73-9	23.2
PCM-0064799	S9321	123948-87-8	23.2
PCM-0215228	S7007	606143-89-9	22.8
PCM-0214768	S4089	66852-54-8	22.8
PCM-0095342	S2891	504433-23-2	22.8
PCM-0095267	S2227	900185-02-6	22.8
PCM-0065608	S2845	194413-58-6	22.8
PCM-0065035	S1261	169590-42-5	22.8
PCM-0095486	S2748	875446-37-0	22.6
PCM-0095351	S2674	959122-11-3	22.6
PCM-0095198	S1897	7681-11-0	22.6
PCM-0095105	S1544	444912-48-5	22.6
PCM-0216580	S5475	116714-46-6	22.4
PCM-0216568	S5054	14897-39-3	22.4
PCM-0216343	S9020	87205-99-0	22.4
PCM-0215731	S8380	223499-30-7	22.4
PCM-0215671	S8281	346640-08-2	22.4
PCM-0215369	S7577	304896-28-4	22.4
PCM-0215807	S8503	1707289-21-1	22.1
PCM-0215322	S7067	1100598-32-0	22.1
PCM-0094897	S1010	656247-17-5	22.1
PCM-0214659	S2376	1407-03-0	21.8
PCM-0094868	S3071	121-33-5	21.8
PCM-0090272	S2446	141505-33-1	21.8
PCM-0086450	S1432	103628-48-4	21.8
PCM-0085761	S1950	1115-70-4	21.8
PCM-0216609	S9021	38243-03-7	21.6
PCM-0216498	S9250	72581-71-6	21.6
PCM-0216401	S9109	470-69-9	21.6
PCM-0215883	S8616	94164-88-2	21.6
PCM-0215794	S8460	1105698-15-4	21.6
PCM-0215642	S7948	1190378-57-4 (free-base)	21.6
PCM-0215497	S7884	20324-87-2	21.6
PCM-0215450	S7649	1303607-60-4	21.6
PCM-0215298	S7458	940289-57-6	21.6
PCM-0214592	S8353	1621862-70-1	21.6
PCM-0216094	S5261	67330-25-0	21.4
PCM-0215857	S8581	1268454-23-4	21.4
PCM-0214866	S3609	6078-17-7	21.4
PCM-0012125	S2728	153436-53-4	21.4
PCM-0215940	S3793	83-86-3	21.3
PCM-0215187	S2563	7240-38-2	21.3
PCM-0086125	S5533	79645-27-5	21.3
PCM-0215020	S3931	52705-93-8	21
PCM-0214857	S4746	30636-90-9	21
PCM-0214712	S2042	427-51-0	21
PCM-0214667	S1351	70288-86-7	21
PCM-0094835	S2387	97792-45-5	21
PCM-0094826	S2375	1415-73-2	21
PCM-0064542	S1827	63659-19-8	21
PCM-0216530	S9297	52659-56-0	20.8
PCM-0216355	S9056	1818546	20.8
PCM-0216220	S5618	495-69-2	20.8
PCM-0216080	S5315	31083-55-3	20.8
PCM-0215413	S7495	1334921-03-7	20.8
PCM-0095742	S7430	292605-14-2	20.8
PCM-0216228	S3966	4936-47-4	20.7
PCM-0214997	S3874	19431-84-6	20.7
PCM-0213332	S7498	1449685-96-4	20.7
PCM-0095481	S2745	252935-94-7	20.7
PCM-0064803	S2907	53179-13-8	20.7
PCM-0214765	S4216	133868-46-9	20.2
PCM-0095735	S2160	913358-93-7	20.2
PCM-0095376	S2906	355025-13-7	20.2
PCM-0095157	S1836	54029-12-8	20.2
PCM-0086145	S4106	57808-65-8	20.2
PCM-0216611	S9040	4373-41-5	20.1
PCM-0215989	S8692	1379686-30-2	20.1
PCM-0215896	S8580	1039455-84-9	20.1
PCM-0215749	S8334		20.1
PCM-0215646	S8185	945714-67-0	20.1
PCM-0215522	S7909	152095-12-0	20.1
PCM-0215407	S7596	1045792-66-2	20.1
PCM-0095775	S7273	913822-46-5	20.1
PCM-0215846	S8330	1693758-51-8	20
PCM-0214930	S3680	16673-34-0	20
PCM-0215172	S2877	51298-62-5	19.6
PCM-0215031	S2254	6559-91-7	19.5
PCM-0095564	S3083	753498-25-8	19.5
PCM-0095401	S2916	423735-93-7	19.5
PCM-0085937	S2599	51-48-9	19.5
PCM-0064460	S1732	53-19-0	19.5
PCM-0216527	S9293	5041-81-6	19.3
PCM-0216430	S9153	13159-28-9	19.3
PCM-0216391	S9098	2680-81-1	19.3
PCM-0216364	S9065	509-24-0	19.3
PCM-0215942	S8675	1702259-66-2	19.3
PCM-0215810	S8489	817194-38-0	19.3
PCM-0215779	S7923	1456632-41-9	19.3
PCM-0215637	S8205	1446502-11-9	19.3
PCM-0215612	S8161	1357470-29-1	19.3
PCM-0215603	S7544	5428-80-8£¨free base£©	19.3
PCM-0215501	S7675	1276553-09-3	19.3
PCM-0215418	S7296	1222800-79-4	19.3
PCM-0215269	S7303	500287-72-9	19.3
PCM-0215111	S4991	2430-27-5	19.3
PCM-0214962	S3838	639426	19.3
PCM-0214700	S2608	356-12-7	19.3
PCM-0095734	S1002	852808-04-9	19.3
PCM-0095723	S7157	142880-36-2	19.3
PCM-0095057	S1090	783355-60-2	19.3
PCM-0090203	S2487	24280-93-1	19.3
PCM-0216233	S5272	874819-74-6	18.7
PCM-0216113	S8651	722494-26-0	18.7
PCM-0215114	S4852	86050-77-3	18.7
PCM-0214682	S2341	20554-84-1	18.7
PCM-0095244	S2080	167221-71-8	18.7
PCM-0090331	S3990	4180-23-8	18.7
PCM-0089145	S2401	67920-52-9	18.7
PCM-0065584	S2480	34552-83-5	18.7
PCM-0064482	S1630	315-30-0	18.7
PCM-0215535	S7776	612847-09-3	18.6
PCM-0215453	S7271	1286739-19-2	18.6
PCM-0215328	S7434	171235-71-5	18.6
PCM-0095444	S2727	1110813-31-4	18.6
PCM-0095075	S1098	459868-92-9	18.6
PCM-0095038	S1266	1062169-56-5	18.6
PCM-0095024	S1076	152121-47-6	18.6
PCM-0064463	S1077	152121-30-7	18.6
PCM-0012406	S1460	129-56-6	18.6
PCM-0216561	S5386	434-16-2	18.5
PCM-0216213	S5590	79-92-5	18.5
PCM-0216056	S5403	1258226-87-7	18.5
PCM-0215803	S8443	1187990-87-9	18.5
PCM-0215776	S8405	925206-65-1	18.5
PCM-0215563	S8117	200484-11-3	18.5
PCM-0215374	S7386	110044-82-1	18.5
PCM-0215152	S5017	2277-92-1	18.5
PCM-0214771	S5515	6130-64-9	18.5
PCM-0095588	S8000	380315-80-0	18.5
PCM-0216617	S9344	59-51-8	17.9
PCM-0215648	S8197	C223H330N80O51	17.9
PCM-0215552	S7170	946128-88-7	17.9
PCM-0215394	S7536	1454846-35-5	17.9
PCM-0215227	S3042	483367-10-8	17.9
PCM-0215013	S3790	99-24-1	17.9
PCM-0214967	S3774	76958-99-1	17.9
PCM-0214875	S3617	34080-08-5	17.9
PCM-0214721	S3149	979-32-8	17.9
PCM-0213360	S7102	1232416-25-9	17.9
PCM-0095309	S2129	13189-98-5	17.9
PCM-0095172	S1487	718630-59-2	17.9
PCM-0095125	S1453	192185-72-1	17.9
PCM-0094837	S2422	35212-22-7	17.9
PCM-0094551	S2383	62499-27-8	17.9
PCM-0090347	S1627	55981-09-4	17.9
PCM-0086213	S1830	53716-50-0	17.9
PCM-0086057	S3064	23828-92-4	17.9
PCM-0085906	S1847	14976-57-9	17.9
PCM-0065508	S1939	16595-80-5	17.9
PCM-0065292	S1749	56-85-9	17.9
PCM-0065133	S1885	72509-76-3	17.9
PCM-0216605	S9010	174022-42-5	17.8
PCM-0216571	S5640	102-37-4	17.8
PCM-0216423	S9145	20311-51-7	17.8
PCM-0216363	S9064	4192-90-9	17.8
PCM-0216230	S5102	10094-58-3	17.8
PCM-0216089	S5317	56396-35-1	17.8
PCM-0216075	S5275	1182367-47-0	17.8
PCM-0215979	S5127	469-77-2	17.8
PCM-0215549	S7944	165682-93-9	17.8
PCM-0215440	S7570	1620401-82-2	17.8
PCM-0214866	S9141	478-61-5	17.8
PCM-0090607	S5368	585-86-4	17.8
PCM-0216176	S5464	18642-23-4	17.2
PCM-0215472	S7642	301836-43-1	17.2
PCM-0215263	S7167	848318-25-2	17.2
PCM-0214745	S4041	6054-98-4	17.2
PCM-0095513	S2755	845272-21-1	17.2
PCM-0095502	S2859	928037-13-2	17.2
PCM-0095354	S1230	146426-40-6	17.2
PCM-0085867	S4078	61-68-7	17.2
PCM-0065009	S7093	42521-82-4	17.2
PCM-0214855	S4733	150812-12-7	17.1
PCM-0214633	S2197	934162-61-5	17.1
PCM-0095283	S2244	935881-37-1	17.1
PCM-0094808	S2252	7562-61-0	17.1
PCM-0090594	S1649	139264-17-8	17.1
PCM-0086553	S2499	63-92-3	17.1
PCM-0086171	S1426	135062-02-1	17.1
PCM-0065490	S2404	961-29-5	17.1
PCM-0065036	S1865	33286-22-5	17.1
PCM-0216279	S9330	2373-31-1	17
PCM-0216000	S5086	123-11-5	17
PCM-0215695	S7221	1228585-88-3	17
PCM-0215673	S8323	200626-61-5	17
PCM-0215641	S7742	14892-97-8	17
PCM-0215596	S8096	1198097-97-0	17
PCM-0215241	S7276	1020149-73-8	17
PCM-0215189	S2527	3963-95-9	17
PCM-0095790	S7351	749886-87-1	17
PCM-0095606	S8016	1260141-27-2	17
PCM-0065348	S5341	98418-47-4	17
PCM-0216090	S5318	480-44-4	16.6
PCM-0215239	S8078	218600-53-4	16.6
PCM-0214960	S3834	472-61-7	16.6
PCM-0095805	S7508	312917-14-9	16.6
PCM-0095254	S2219	1056634-68-4	16.6
PCM-0095021	S1072	475110-96-4	16.6
PCM-0094883	S1104	905281-76-7	16.6
PCM-0065176	S1342	446-72-0	16.6
PCM-0007384	S8025	188591-46-0	16.6
PCM-0214964	S3957	11042-64-1	16.3
PCM-0214892	S3713	113507-06-5	16.3
PCM-0214729	S3079	95233-18-4	16.3
PCM-0214615	S1343	15291-77-7	16.3
PCM-0095426	S2925	1186486-62-3	16.3
PCM-0095288	S2259	481-72-1	16.3
PCM-0094865	S2321	528-43-8	16.3
PCM-0091329	S2365	568-72-9	16.3
PCM-0090040	S4059	14402-89-2	16.3
PCM-0086490	S1784	5536-17-4	16.3
PCM-0085989	S1994	103890-78-4	16.3
PCM-0065504	S3024	84057-84-1	16.3
PCM-0064588	S2852	57477-39-1	16.3
PCM-0216610	S9022	14197-60-5	16.2
PCM-0216579	S5450	64506-49-6	16.2
PCM-0216508	S9265	105454-04-4	16.2
PCM-0216507	S9264	5928-25-6	16.2
PCM-0216496	S9247	6817-41-0	16.2
PCM-0216484	S9232	55750-84-0	16.2
PCM-0215725	S8345	638132-34-0	16.2
PCM-0215652	S4549	28300-74-5	16.2
PCM-0215548	S7030	939981-39-2	16.2
PCM-0214596	S8400	1445993-26-9	16.2
PCM-0216174	S5458	61276-17-3	15.9
PCM-0215653	S8167	1173699-31-4	15.9
PCM-0215601	S7886	1228013-30-6	15.9
PCM-0215198	S7060	172889-26-8	15.9
PCM-0214959	S3829	470-17-7	15.9
PCM-0095369	S2902	941685-37-6	15.9
PCM-0095327	S2661	1144068-46-1	15.9
PCM-0090402	S1909	93957-55-2	15.9
PCM-0065041	S2554	486-35-1	15.9
PCM-0064490	S2742	845714-00-3	15.9
PCM-0064404	S1278	645-05-6	15.9
PCM-0215046	S3899	465-99-6	15.6
PCM-0215012	S3789	80-59-1	15.6
PCM-0214955	S3825	40246-10-4	15.6
PCM-0214778	S1071	65673-63-4	15.6
PCM-0214604	S1191	129453-61-8	15.6
PCM-0095344	S2892	1161205-04-4	15.6
PCM-0095329	S2664	30299-08-2	15.6
PCM-0094840	S2390	65914-17-2	15.6
PCM-0091097	S2285	35825-57-1	15.6
PCM-0064838	S1356	102767-28-2	15.6
PCM-0215988	S8607	1913252-04-6	15.4
PCM-0215965	S5175	6790-58-5	15.4
PCM-0215937	S8495	1206731-57-8	15.4
PCM-0215871	S8628	120241-79-4	15.4
PCM-0215852	S8369	1391426-24-6	15.4
PCM-0215760	S7169	1421438-81-4	15.4
PCM-0215688	S8174	476310-60-8	15.4
PCM-0215421	S7573	1404456-53-6	15.4
PCM-0215362	S7312	210344-95-9	15.4
PCM-0215218	S7379	66701-25-5	15.4
PCM-0101923	S9351	16373-93-6	15.4
PCM-0095818	S7513	865759-25-7	15.4
PCM-0095811	S7242	571203-78-6	15.4
PCM-0216495	S9246	20316-62-5	15.3
PCM-0090664	S1327	476-66-4	15.3
PCM-0215576	S8133	144875-48-9	15.2
PCM-0214707	S1992	80474-14-2	15.2
PCM-0095517	S2759	1339928-25-4	15.2
PCM-0095280	S2238	914913-88-5	15.2
PCM-0095270	S2231	332012-40-5	15.2
PCM-0095085	S1407	155206-00-1	15.2
PCM-0086272	S4012	100643-71-8	15.2
PCM-0065552	S2342	60-82-2	15.2
PCM-0065180	S1291	83881-52-1	15.2
PCM-0064935	S2895	10537-47-0	15.2
PCM-0214799	S4274	99755-59-6	14.8
PCM-0094838	S2389	18916-17-1	14.8
PCM-0094823	S2269	21967-41-9	14.8
PCM-0090951	S2359	115-53-7	14.8
PCM-0086540	S1609	60-56-0	14.8
PCM-0086361	S2721	75530-68-6	14.8
PCM-0085814	S1736	532-03-6	14.8
PCM-0085785	S3116	72-14-0	14.8
PCM-0065635	S1437	64461-82-1	14.8
PCM-0216631	S9382	65-71-4	14.7
PCM-0216560	S5370	1679-53-4	14.7
PCM-0216526	S9290	480-36-4	14.7
PCM-0216438	S9163	500-65-2	14.7
PCM-0216436	S9161	35286-59-0	14.7
PCM-0216421	S9140	89-82-7	14.7
PCM-0216295	S9385	4431-01-0	14.7
PCM-0216205	S5578	462-94-2	14.7
PCM-0215991	S8278	1801747-42-1(free base)	14.7
PCM-0215485	S7839	1032008-74-4	14.7
PCM-0215347	S7382	164204-38-0	14.7
PCM-0215286	S7393	88321-09-9	14.7
PCM-0215002	S3803	565-63-9	14.5
PCM-0095402	S2805	396129-53-6	14.5
PCM-0094990	S1061	548472-68-0	14.5
PCM-0094973	S1360	958852-01-2	14.5
PCM-0094938	S1029	191732-72-6	14.5
PCM-0216125	S4873	112636-83-6	14
PCM-0215029	S3923	22427-39-0	14
PCM-0215003	S3807	134418-28-3	14
PCM-0215000	S3884	3621-38-3	14
PCM-0214867	S3618	24916-51-6	14
PCM-0214792	S4269	125317-39-7	14
PCM-0214702	S2662	780757-88-2	14
PCM-0095260	S2098	153559-49-0	14
PCM-0094959	S1141	75747-14-7	14
PCM-0090045	S1647	58-61-7	14
PCM-0085971	S1706	134678-17-4	14
PCM-0085822	S3066	357-08-4	14
PCM-0064767	S1808	21829-25-4	14
PCM-0216525	S9285	31008-19-2	13.9
PCM-0216468	S9212	108-78-1	13.9
PCM-0216389	S9096	260413-62-5	13.9
PCM-0216325	S9430	6192-62-7	13.9
PCM-0216172	S5455	39524-08-8	13.9
PCM-0216073	S5269	1146963-51-0	13.9
PCM-0216014	S5045	1063-77-0	13.9
PCM-0215997	S5070	115074-43-6	13.9
PCM-0215925	S9427	4429-63-4	13.9
PCM-0215619	S8114	1217094-53-5	13.9
PCM-0215600	S8171	960539-70-2	13.9
PCM-0215404	S7612	685898-44-6	13.9
PCM-0215383	S7658	4727-31-5	13.9
PCM-0065277	S7223	446859-33-2	13.9
PCM-0216112	S8642	2049868-46-2	13.8
PCM-0215754	S8274	52029-86-4	13.8
PCM-0215692	S8242	1942114-09-1	13.8
PCM-0095516	S2635	885499-61-6	13.8
PCM-0095412	S2703	1116235-97-2	13.8
PCM-0095115	S1669	82034-46-6	13.8
PCM-0085809	S3173	60-80-0	13.8
PCM-0065010	S1439	53902-12-8	13.8
PCM-0216200	S5571	70-47-3	13.6
PCM-0216185	S5518	3671-99-6	13.6
PCM-0094904	S1205	372196-77-5	13.6
PCM-0214853	S4729	106463-17-6	13.2
PCM-0214830	S4641	856867-55-5	13.2
PCM-0214810	S1511	4618-18-2	13.2
PCM-0214785	S2794	1190307-88-0	13.2
PCM-0214718	S1197	98319-26-7	13.2
PCM-0214622	S1404	13647-35-3	13.2
PCM-0095055	S1088	475488-23-4	13.2
PCM-0094851	S2405	6483-15-4	13.2
PCM-0090388	S4113	93413-62-8	13.2
PCM-0090069	S2561	50-41-9	13.2
PCM-0086006	S4751	260779-88-2	13.2
PCM-0085922	S4034	62-97-5	13.2
PCM-0065474	S1430	61413-54-5	13.2
PCM-0065278	S1715	29094-61-9	13.2
PCM-0013521	S2525	57-41-0	13.2
PCM-0216627	S9331	19037-69-5	13.1
PCM-0216593	S5650	9067-32-7	13.1
PCM-0216292	S9369	146-80-5	13.1
PCM-0216217	S5597	2623-23-6	13.1
PCM-0216126	S5153	522-97-4	13.1
PCM-0215960	S8479	2040291-27-6	13.1
PCM-0215841	S8519	475205-49-3	13.1
PCM-0215766	S8337	214358-33-5	13.1
PCM-0215707	S8324	874911-96-3	13.1
PCM-0215703	S8118	390362-78-4	13.1
PCM-0215693	S8309	1337878-62-2	13.1
PCM-0215663	S8248	331001-62-8	13.1
PCM-0215562	S7795	1431326-61-2	13.1
PCM-0215248	S7214	1221485-83-1	13.1
PCM-0215213	S7111	1402836-58-1	13.1
PCM-0214659	S9222	68797-35-3	13.1
PCM-0095744	S7489	1364488-67-4	13.1
PCM-0095287	S2248	1009820-21-6	13.1
PCM-0095252	S2216	366017-09-6	13.1
PCM-0095151	S5357	133865-89-1	13.1
PCM-0095050	S1178	755037-03-7	13.1
PCM-0090649	S5440	633-66-9	13.1
PCM-0216574	S5280	36304-84-4	12.8
PCM-0215649	S8187	N/A	12.8
PCM-0091515	S1215	41575-94-4	12.8
PCM-0086274	S3146	154-69-8	12.8
PCM-0085770	S4027	3717-88-2	12.8
PCM-0215009	S3901	84687-43-4	12.5
PCM-0214685	S3942	18956-16-6	12.5
PCM-0214627	S1482	1009119-64-5	12.5
PCM-0090031	S4077	150-76-5	12.5
PCM-0086153	S2016	85650-52-8	12.5
PCM-0085961	S1899	98-92-0	12.5
PCM-0065348	S1856	392-17-7	12.5
PCM-0216547	S9318	80952-71-2	12.4
PCM-0216368	S9071	4674-50-4	12.4
PCM-0216053	S5222	135463-81-9	12.4
PCM-0216023	S5305	496-67-3	12.4
PCM-0216009	S7812	1334298-90-6	12.4
PCM-0215861	S8596	1644443-47-9	12.4
PCM-0215831	S8570	1437321-24-8	12.4
PCM-0215800	S8192	704869-38-5	12.4
PCM-0215579	S7691	431898-65-6	12.4
PCM-0215454	S7792	1093403-33-8	12.4
PCM-0215359	S7635	182431-12-5	12.4
PCM-0215266	S7338		12.4
PCM-0214835	S5109	29908-03-0	12.4
PCM-0214739	S5250	206361-99-1	12.4
PCM-0214647	S1696	50-23-7	12.4
PCM-0095610	S8022	864070-44-0	12.4
PCM-0095484	S2747	913376-83-7	12.4
PCM-0095390	S2796	857064-38-1	12.4
PCM-0095013	S1067	301836-41-9	12.4
PCM-0094991	S1159	888216-25-9	12.4
PCM-0065420	S1382	21535-47-7	12.4
PCM-0215880	S3620	13408-09-8	11.9
PCM-0094914	S1579	827022-33-3, 571190-30-2(free base)	11.9
PCM-0064456	S4684	139755-83-2	11.9
PCM-0216649	s1835	83905-01-5	11.7
PCM-0216008	S5210	1981-58-4	11.7
PCM-0215743	S7891	1228013-15-7	11.7
PCM-0215310	S7289	4382-63-2	11.7
PCM-0215092	S4838	773092-05-0	11.7
PCM-0214973	S3784	751-03-1	11.7
PCM-0214944	S3941	480-39-7	11.7
PCM-0214894	S3726	475086-01-2	11.7
PCM-0214846	S4717	91-56-5	11.7
PCM-0214839	S4689	83-44-3	11.7
PCM-0214727	S3600	61281-37-6	11.7
PCM-0095551	S4132	53936-56-4	11.7
PCM-0095523	S2762	1256580-46-7	11.7
PCM-0095269	S2230	700874-72-2	11.7
PCM-0095123	S1452	336113-53-2	11.7
PCM-0095009	S1255	78281-72-8	11.7
PCM-0094866	S2322	519-02-8	11.7
PCM-0090672	S3106	121808-62-6	11.7
PCM-0086150	S3175	82248-59-7	11.7
PCM-0065600	S1190	90357-06-5	11.7
PCM-0065583	S1204	73-31-4	11.7
PCM-0065265	S4072	541-22-0	11.7
PCM-0065167	S3968	51-45-6	11.7
PCM-0064760	S4666	201677-61-4	11.7
PCM-0064754	S2517	10347-81-6	11.7
PCM-0216614	S5731	621-71-6	11.6
PCM-0216601	S9035	29702-25-8	11.6
PCM-0216582	S5600	3420-72-2	11.6
PCM-0216449	S9181	13137-64-9	11.6
PCM-0216397	S9105	39262-14-1	11.6
PCM-0216380	S9087	20183-47-5	11.6
PCM-0216283	S9343	523-92-2	11.6
PCM-0216095	S5285	154992-24-2	11.6
PCM-0216017	S5092	58306-30-2	11.6
PCM-0215973	S5113	121-79-9	11.6
PCM-0215762	S7820	1700663-41-7(free base)	11.6
PCM-0215756	S7940	102586-30-1	11.6
PCM-0215715	S8306	344897-95-6	11.6
PCM-0215330	S7484	108409-83-2	11.6
PCM-0215317	S7459	747413-08-7	11.6
PCM-0215287	S7336		11.6
PCM-0215194	S7155	130370-60-4	11.6
PCM-0216259	S8724	1903008-80-9	11.1
PCM-0215819	S8501	106362-34-9	11.1
PCM-0215354	S3073	179463-17-3	11.1
PCM-0088700	S2395	521-61-9	11.1
PCM-0216097	S5291	515-64-0	11
PCM-0216093	S5246	142217-69-4	11
PCM-0215918	S3761	470-82-6	11
PCM-0213372	S8272	1234480-46-6	11
PCM-0095368	S2787	248281-84-7	11
PCM-0095359	S2682	1218777-13-9	11
PCM-0095126	S1567	19171-19-8	11
PCM-0094900	S1200	2353-33-5	11
PCM-0094833	S2386	479-41-4	11
PCM-0087882	S2366	480-18-2	11
PCM-0065622	S2610	50264-69-2	11
PCM-0215894	S3715	13103-34-9	10.9
PCM-0215168	S4082	8025-81-8	10.9
PCM-0215054	S4793	77-54-3	10.9
PCM-0214980	S3930	551-15-5	10.9
PCM-0214831	S4634	547-32-0	10.9
PCM-0214779	S2289	552-66-9	10.9
PCM-0214757	S4135	6933-90-0	10.9
PCM-0214657	S2370	77-52-1	10.9
PCM-0095491	S2629	501925-31-1	10.9
PCM-0095474	S3025	329-98-6	10.9
PCM-0095259	S2097	177036-94-1	10.9
PCM-0095246	S1978	155-41-9	10.9
PCM-0095101	S1771	113-59-7	10.9
PCM-0090552	S3185	62-13-5	10.9
PCM-0086430	S1368	55079-83-9	10.9
PCM-0085967	S1916	127-69-5	10.9
PCM-0065264	S1895	58-32-2	10.9
PCM-0065169	S1896	127-07-1	10.9
PCM-0064887	S2871	313516-66-4	10.9
PCM-0064772	S2573	136-47-0	10.9
PCM-0000462	S2316	525-79-1	10.9
PCM-0216639	S5676	17924-92-4	10.8
PCM-0216635	S5010	74252-25-8	10.8
PCM-0216591	S5638	113981-44-5	10.8
PCM-0216569	S5221	1149-23-1	10.8
PCM-0216493	S9242	14259-46-2	10.8
PCM-0216490	S9238	1260-04-4	10.8
PCM-0216478	S9223	20501-56-8	10.8
PCM-0216427	S9150	70553-76-3	10.8
PCM-0216410	S9127	5957-80-2	10.8
PCM-0216352	S9051	14259-45-1	10.8
PCM-0216307	S9402	2138499	10.8
PCM-0216216	S5596	785-26-4	10.8
PCM-0216204	S5576	140-11-4	10.8
PCM-0216164	S5437	72-55-9	10.8
PCM-0215980	S5134	28697-53-2	10.8
PCM-0215925	S5101	29479-00-3	10.8
PCM-0215726	S8126	115103-85-0	10.8
PCM-0215658	S8095	69-33-0	10.8
PCM-0215583	S7979	223387-75-5	10.8
PCM-0215470	S7750	218924-25-5	10.8
PCM-0215415	S7278	1429651-50-2	10.8
PCM-0215351	S8073	348575-88-2	10.8
PCM-0215348	S7310	345630-40-2	10.8
PCM-0215220	S7233		10.8
PCM-0215216	S7199	177355-84-9	10.8
PCM-0095747	S7110	1268524-70-4	10.8
PCM-0095587	S7115	659730-32-2	10.8
PCM-0215910	S8666	1876467-74-1(free base)	10.3
PCM-0095599	S8007	1232410-49-9	10.3
PCM-0095391	S2910	2226-96-2	10.3
PCM-0095022	S1169	663619-89-4	10.3
PCM-0094982	S1055	170364-57-5	10.3
PCM-0094935	S1129	1001645-58-4	10.3
PCM-0085920	S1622	19420	10.3
PCM-0065580	S2024	34580-14-8	10.3
PCM-0216271	P1063		10.2
PCM-0215981	S8674	1222186-26-6	10.2
PCM-0215887	S3721	202189-78-4	10.2
PCM-0215690	S4721	142-47-2	10.2
PCM-0215355	S1399	61036-62-2	10.2
PCM-0215324	S7085	686770-61-6	10.2
PCM-0215204	S4156	64-72-2	10.2
PCM-0095547	S3058	119478-55-6	10.2
PCM-0086331	S1375	130693-82-2	10.2
PCM-0086075	S1851	20559-55-1	10.2
PCM-0064932	S1345	107007-99-8	10.2
PCM-0215930	S3762	112-12-9	10.1
PCM-0215691	S4712	141-05-9	10.1
PCM-0215102	S3843	34540-22-2	10.1
PCM-0215089	S3995	489-84-9	10.1
PCM-0214938	S3678	2632-13-5	10.1
PCM-0214804	S3038	265121-04-8	10.1
PCM-0214723	S3179	4800-94-6	10.1
PCM-0214632	S4075	13463-41-7	10.1
PCM-0095693	S2224	348622-88-8	10.1
PCM-0095296	S2120	131707-23-8	10.1
PCM-0094809	S2356	138-59-0	10.1
PCM-0090364	S2388	541-15-1	10.1
PCM-0086183	S1790	80621-81-4	10.1
PCM-0065541	S2325	6202-27-3	10.1
PCM-0064680	S2077	134523-03-8	10.1
PCM-0064448	S3005	78246-49-8	10.1
PCM-0216470	S9214	55466-05-2	10
PCM-0216469	S9213	55466-04-1	10
PCM-0216467	S9211	13463-28-0	10
PCM-0216298	S9388	73069-27-9	10
PCM-0216186	S5519	50-85-1	10
PCM-0216070	S5227	7704-67-8	10
PCM-0216067	S5223	77472-70-9	10
PCM-0215986	S8603	1304630-27-0	10
PCM-0215982	S8691	5465-86-1	10
PCM-0215528	S7913	1162656-22-5	10
PCM-0215456	S7726	1440209-96-0	10
PCM-0095633	S8051	441798-33-0	10
PCM-0095571	S7029	1174043-16-3	10
PCM-0215768	S8456	1383716-46-8	9.7
PCM-0215697	S7966	1620576-64-8	9.7
PCM-0215617	S8195	1640292-55-2	9.7
PCM-0215025	S3906	82373-94-2	9.7
PCM-0214800	S4295	6385-02-0	9.7
PCM-0095741	S4901	1410880-22-6	9.7
PCM-0095430	S2817	1223001-51-1	9.7
PCM-0095425	S1263	252917-06-9	9.7
PCM-0095357	S2681	648449-76-7	9.7
PCM-0095187	S1515	929016-96-6	9.7
PCM-0095136	S1574	285983-48-4	9.7
PCM-0094988	S1060	763113-22-0	9.7
PCM-0094980	S1053	209783-80-2	9.7
PCM-0094915	S1018	405169-16-6	9.7
PCM-0215729	S8158	1629654-95-0	9.4
PCM-0215259	S4360	64490-92-2	9.4
PCM-0215191	S6001	635318-11-5	9.4
PCM-0215184	S1371	122841-12-7	9.4
PCM-0215176	S8008	99896-85-2	9.4
PCM-0215174	S3065	39831-55-5	9.4
PCM-0101877	S7306	1219168-18-9	9.4
PCM-0086436	S3165	188062-50-2	9.4
PCM-0085923	S4523	5490-27-7	9.4
PCM-0216619	S9359	117-78-2	9.3
PCM-0216301	S9395	132201-33-3	9.3
PCM-0216263	S5550	831-61-8	9.3
PCM-0216199	S5570	506-30-9	9.3
PCM-0216083	S5332	118443-89-3	9.3
PCM-0215993	S5030	7327-87-9	9.3
PCM-0215706	S8269	150347-59-4	9.3
PCM-0215409	S7569	1418033-25-6	9.3
PCM-0215371	S7594	21293-29-8	9.3
PCM-0215331	S7380	103476-89-7	9.3
PCM-0215123	S4868	437-74-1	9.3
PCM-0215070	S4767	22246-18-0	9.3
PCM-0215067	S4762	89-84-9	9.3
PCM-0215064	S4801	87-42-3	9.3
PCM-0215041	S3857	623-05-2	9.3
PCM-0214981	S3933	78432-77-6	9.3
PCM-0214818	S4538	138786-67-1	9.3
PCM-0214759	S2693	864814-88-0	9.3
PCM-0214747	S4111	13412-64-1	9.3
PCM-0214639	S1605	91832-40-5	9.3
PCM-0214635	S2555	81103-11-9	9.3
PCM-0214565	S1262	1146699-66-2	9.3
PCM-0095780	S7501	1172133-28-6	9.3
PCM-0095774	S7229	1396841-57-8	9.3
PCM-0095429	S2927	79183-19-0	9.3
PCM-0095302	S2409	32981-86-5	9.3
PCM-0095234	S2186	694433-59-5	9.3
PCM-0095064	S1283	65576-45-6, 135883-08-8 (Maleic acid)	9.3
PCM-0094869	S2331	20702-77-6	9.3
PCM-0086230	S1331	86386-73-4	9.3
PCM-0086045	S2061	75330-75-5	9.3
PCM-0065294	S2471	65-29-2	9.3
PCM-0064618	S1693	298-46-4	9.3
PCM-0216237	S5360	2557-49-5	9
PCM-0215632	S8241	854107-55-4	9
PCM-0214794	S1241	2068-78-2	9
PCM-0214726	S3078	1327543	9
PCM-0095620	S8034	608141-41-9	9
PCM-0095597	S8003	196868-63-0	9
PCM-0095400	S2804	410536-97-9	9
PCM-0095051	S1085	414864-00-9	9
PCM-0095049	S1084	649735-46-6	9
PCM-0094831	S2425	498-02-2	9
PCM-0085838	S1733	83-43-2	9
PCM-0064890	S2738	315183-21-2	9
PCM-0064770	S1713	36322-90-4	9
PCM-0215144	S4938	77-53-2	8.6
PCM-0215090	S3997	33996-33-7	8.6
PCM-0215081	S4844	147816-24-8	8.6
PCM-0214965	S3962	17092-92-1	8.6
PCM-0214929	S3733	394730-60-0	8.6
PCM-0214900	S3638	42540-40-9	8.6
PCM-0214873	S3701	57-37-4	8.6
PCM-0214827	S4647	75738-58-8	8.6
PCM-0214780	S2822	851723-84-7, 950688-14-9 (sodium salt)	8.6
PCM-0214662	S2125	72-33-3	8.6
PCM-0214642	S1282	63968-64-9	8.6
PCM-0095590	S4037	7081-53-0	8.6
PCM-0094909	S1013	179324-69-7	8.6
PCM-0090803	S3100	141-90-2	8.6
PCM-0086466	S1652	103-16-2	8.6
PCM-0086384	S1344	93479-97-1	8.6
PCM-0085818	S3202	2468-21-5	8.6
PCM-0065053	S1794	49562-28-9	8.6
PCM-0216623	S9377	93-28-7	8.5
PCM-0216584	S5603	2240-25-7	8.5
PCM-0216504	S9259	28831-65-4	8.5
PCM-0216367	S9070	70872-29-6	8.5
PCM-0216322	S9423	604-80-8	8.5
PCM-0216215	S5595	13466-78-9	8.5
PCM-0216154	S5407	111-01-3	8.5
PCM-0216072	S5230	67914-69-6	8.5
PCM-0216040	S8672	1639417-53-0	8.5
PCM-0216027	S4827	2145076	8.5
PCM-0215994	S5031	967-80-6	8.5
PCM-0215443	S7540	205678-31-5	8.5
PCM-0215430	S7457	1515856-92-4	8.5
PCM-0215405	S7679	1037184-44-3	8.5
PCM-0215222	S4254	65710-07-8	8.5
PCM-0215118	S5014	906673-24-3	8.5
PCM-0090649	S9046	2086-83-1	8.5
PCM-0090184	S5546	144-80-9	8.5
PCM-0086457	S3211	24539	8.5
PCM-0085789	S1875	1197-18-8	8.5
PCM-0064704	S5582	69-74-9	8.5
PCM-0216170	S5451	149567	8.3
PCM-0215628	S7683	1383716-40-2	8.3
PCM-0215395	S7637	no	8.3
PCM-0095439	S2720	208260-29-1	8.3
PCM-0086250	S2494	140462-76-6	8.3
PCM-0085909	S5500	69-44-3	8.3
PCM-0065451	S2007	38194-50-2	8.3
PCM-0216261	S4698	84-80-0	7.8
PCM-0216227	S3936	70500-72-0	7.8
PCM-0215151	S4977	111011-63-3	7.8
PCM-0215091	S4812	68401-81-0	7.8
PCM-0215085	S3991	1125-21-9	7.8
PCM-0215039	S3850	29031-19-4	7.8
PCM-0214966	S3771	471-87-4	7.8
PCM-0214940	S3686	2196-13-6	7.8
PCM-0214773	S4224	149-32-6	7.8
PCM-0095343	S2777	1373615-35-0	7.8
PCM-0091168	S2029	58-96-8	7.8
PCM-0086257	S3204	59263-76-2	7.8
PCM-0085968	S1905	88150-42-9	7.8
PCM-0085902	S2535	24169-02-6	7.8
PCM-0065410	S2849	261901-57-9	7.8
PCM-0064948	S2043	41100-52-1	7.8
PCM-0216612	S5680	1196-01-6	7.7
PCM-0216575	S5477	51-77-4	7.7
PCM-0216473	S9217	116183-66-5	7.7
PCM-0216435	S9160	35286-58-9	7.7
PCM-0216428	S9151	78478-28-1	7.7
PCM-0216386	S9093	23720-80-1	7.7
PCM-0216375	S9079	11021-13-9	7.7
PCM-0216372	S9076	104472-68-6	7.7
PCM-0216359	S9060	13133-07-8	7.7
PCM-0216346	S9029	80681-45-4	7.7
PCM-0216344	S9023	78214-33-2	7.7
PCM-0216266	P1004	128270-60-0	7.7
PCM-0216250	S5394	173903-47-4	7.7
PCM-0216244	S5413	1210344-57-2	7.7
PCM-0216184	S5514	10025-84-0	7.7
PCM-0216105	S5421	86393-33-1	7.7
PCM-0216099	S5333	28002-18-8	7.7
PCM-0216076	S5283	102062-36-2	7.7
PCM-0216074	S5274	1262618-39-2	7.7
PCM-0216029	S8652	432001-69-9	7.7
PCM-0215927	S3752	73-32-5	7.7
PCM-0215860	S8561	1420290-99-8	7.7
PCM-0215761	S4741	76822-21-4	7.7
PCM-0215699	S8246	1070773-09-9	7.7
PCM-0215615	S7767	1645286-75-4	7.7
PCM-0215598	S7311	1135695-98-5	7.7
PCM-0215595	S8172	199666-03-0	7.7
PCM-0215474	S7751	1134156-31-2	7.7
PCM-0215433	S7719	285986-88-1	7.7
PCM-0215181	S1214	9041-93-4	7.7
PCM-0215082	S5009	69304-47-8	7.7
PCM-0214994	S9047	24735-18-0	7.7
PCM-0095631	S8043	287383-59-9	7.7
PCM-0095617	S8029	50892-23-4	7.7
PCM-0095556	S6002	168021-79-2	7.7
PCM-0065122	S1338	60142-95-2	7.7
PCM-0215577	S7646	934493-76-2	7.6
PCM-0215171	S7448	475473-26-8	7.6
PCM-0095754	S7367	1374828-69-9	7.6
PCM-0095519	S2760	842133-18-0	7.6
PCM-0095518	S2636	1166227-08-2	7.6
PCM-0095485	S2626	911222-45-2	7.6
PCM-0095463	S2617	1035555-63-5	7.6
PCM-0095449	S2821	48208-26-0	7.6
PCM-0086446	S4051	42924-53-8	7.6
PCM-0064738	S1972	54965-24-1	7.6
PCM-0064532	S3017	50-78-2	7.6
PCM-0215124	S4869	4563-84-2	7
PCM-0215048	S3902	6246-46-4	7
PCM-0215018	S3797	80154-34-3	7
PCM-0214954	S3820	111664-82-5	7
PCM-0214917	S3720	923978-27-2	7
PCM-0214860	S2109	89396-94-1	7
PCM-0214853	S1435	106133-20-4	7
PCM-0214814	S4503	137-08-6	7
PCM-0214807	S4422	150824-47-8	7
PCM-0214793	S4900	1011557-82-6	7
PCM-0214672	S2270	477-90-7	7
PCM-0214569	S2199	173334-58-2	7
PCM-0101899	S4297	12650-69-0	7
PCM-0095398	S2914	244767-67-7	7
PCM-0095326	S2549	10405-02-4	7
PCM-0095307	S2127	85416-73-5	7
PCM-0095185	S1741	72559-06-9	7
PCM-0086469	S2492	1476-53-5	7
PCM-0086341	S2020	43229-80-7	7
PCM-0065609	S2566	51-30-9	7
PCM-0065519	S2438	5985-28-4	7
PCM-0064710	S1422	99873-43-5	7
PCM-0216645	S5705	17659-49-3	6.9
PCM-0216637	S5217	200815-49-2	6.9
PCM-0216613	S9357	122-78-1	6.9
PCM-0216581	S5387	87-81-0	6.9
PCM-0216544	S9313	73030-71-4	6.9
PCM-0216534	S9301	548-37-8	6.9
PCM-0216506	S9263	6066-49-5	6.9
PCM-0216422	S9142	492-08-0	6.9
PCM-0216351	S9050	476-70-0	6.9
PCM-0216335	S9447	59432-60-9	6.9
PCM-0216315	S9412	1775-97-9	6.9
PCM-0216275	P1056	16941-32-5	6.9
PCM-0216145	S5367	111-62-6	6.9
PCM-0216011	S8528	2095432-55-4	6.9
PCM-0215962	S5167	103-41-3	6.9
PCM-0215879	S8588	508186-14-9	6.9
PCM-0215875	S8534	1951483-29-6	6.9
PCM-0215752	S8328	440662-09-9(free base)	6.9
PCM-0215677	S8284	298197-04-3	6.9
PCM-0215606	S7339	1448671-31-5	6.9
PCM-0215441	S7711	301326-22-7	6.9
PCM-0215346	S7589	1208315-24-5	6.9
PCM-0215308	S7411	104987-12-4	6.9
PCM-0215296	S7509	1285702-20-6	6.9
PCM-0215159	S1168	1069-66-5, 99-66-1 (FREE BASE)	6.9
PCM-0214909	S5599	361-09-1	6.9
PCM-0214544	S9083	155-58-8	6.9
PCM-0203357	S8275	1849590-01-7	6.9
PCM-0095752	S7252	1393477-72-9	6.9
PCM-0095611	S8023	301305-73-7	6.9
PCM-0095180	S1628	76-25-5	6.9
PCM-0095120	S1558	857531-00-1	6.9
PCM-0095046	S1080	658084-23-2	6.9
PCM-0094887	S1005	319460-85-0	6.9
PCM-0094651	S3813	10309-37-2	6.9
PCM-0090280	S2903	220991-20-8	6.9
PCM-0086493	S2217	136572-09-3	6.9
PCM-0086285	S1508	745-65-3	6.9
PCM-0085771	S3023	2438-72-4	6.9
PCM-0064500	S1816	113-92-8	6.9
PCM-0216576	S5577	22150-76-1	6.8
PCM-0215874	S8527	1859141-26-6	6.8
PCM-0215253	S4314	78439-06-2	6.8
PCM-0095456	S8030	110078-46-1	6.8
PCM-0216596	S9041	4547-24-4	6.2
PCM-0216565	S5616	452-86-8	6.2
PCM-0216538	S9306	630-94-4	6.2
PCM-0216466	S9210	494753-69-4	6.2
PCM-0216443	S9168	514-39-6	6.2
PCM-0216399	S9107	40957-83-3	6.2
PCM-0216385	S9092	23599-69-1	6.2
PCM-0216255	S5560	35457-80-8	6.2
PCM-0216251	S5648	123663-49-0	6.2
PCM-0216211	S5587	271-89-6	6.2
PCM-0216160	S5426	1113-59-3	6.2
PCM-0216077	S5308	50995-74-9	6.2
PCM-0215865	S8598	862896-30-8	6.2
PCM-0215863	S8578	1802929-43-6	6.2
PCM-0215843	S8484	1622848-92-3	6.2
PCM-0215837	S8387	1883423-59-3	6.2
PCM-0215764	S7456	928134-65-0	6.2
PCM-0215678	S8292	1448428-04-3	6.2
PCM-0215608	S7870	1627710-50-2	6.2
PCM-0215340	S7332	1469337-91-4	6.2
PCM-0215265	S7281	199596-05-9	6.2
PCM-0215225	S7098	130663-39-7	6.2
PCM-0215166	S2830	18323-44-9	6.2
PCM-0215165	S3970	2182-14-1	6.2
PCM-0215132	S4860	771-50-6	6.2
PCM-0214963	S3840	113558-15-9	6.2
PCM-0214951	S3814	102040-03-9	6.2
PCM-0214933	S2348	83-79-4	6.2
PCM-0214913	S3717	315-37-7	6.2
PCM-0214884	S3645	1392-21-8	6.2
PCM-0214838	S4663	751-94-0	6.2
PCM-0214731	S3604	38748-32-2	6.2
PCM-0214714	S1157	847499-27-8	6.2
PCM-0214708	S2036	22839-47-0	6.2
PCM-0214654	S1843	474-25-9	6.2
PCM-0214643	S2265	88495-63-0	6.2
PCM-0213408	S7938	1254036-66-2	6.2
PCM-0095683	S1245	97657-92-6	6.2
PCM-0095459	S2730	670220-88-9	6.2
PCM-0095417	S2714	209984-57-6	6.2
PCM-0095336	S2772	211513-37-0	6.2
PCM-0095316	S2151	956697-53-3	6.2
PCM-0095305	S2417	5289-74-7	6.2
PCM-0095178	S1869	129938-20-1	6.2
PCM-0095106	S1545	288150-92-5	6.2
PCM-0095048	S1082	879085-55-9	6.2
PCM-0094933	S1216	1403764-72-6	6.2
PCM-0094892	S1109	755038-02-9	6.2
PCM-0094879	S1973	10212-25-6	6.2
PCM-0094873	S3898	64439-81-2	6.2
PCM-0091399	S2339	552-41-0	6.2
PCM-0090405	S5320	5466-77-3	6.2
PCM-0085884	S1730	26807-65-8	6.2
PCM-0085873	S2574	64-75-5	6.2
PCM-0065195	S1441	99300-78-4	6.2
PCM-0006147	S1326	89-25-8	6.2
PCM-0215995	S5036	1414-45-5	6
PCM-0215984	S4826	21645-51-2	6
PCM-0215307	S7485	176957-55-4	6
PCM-0215175	S3028	108321-42-2	6
PCM-0095186	S1893	5959-95-5	6
PCM-0065046	S1724	144598-75-4	6
PCM-0215853	S8407	1402438-74-7	5.5
PCM-0215344	S7119	136194-77-9	5.5
PCM-0215288	S7258	1225451-84-2	5.5
PCM-0215161	S3785	80418-24-2	5.5
PCM-0215107	S4990	1948-33-0	5.5
PCM-0215098	S3879	491-54-3	5.5
PCM-0214825	S4656	198470-84-7	5.5
PCM-0095090	S1530	1094614-84-2	5.5
PCM-0094919	S1020	212631-79-3	5.5
PCM-0086123	S3176	5579-84-0	5.5
PCM-0086095	S2577	62-44-2	5.5
PCM-0086017	S2552	79307-93-0	5.5
PCM-0065532	S1723	53-86-1	5.5
PCM-0064817	S1193	50-35-1	5.5
PCM-0064400	S1623	616-91-1	5.5
PCM-0216628	S9332	5989-27-5	5.4
PCM-0216536	S9303	58316-41-9	5.4
PCM-0216535	S9302	55916-51-3	5.4
PCM-0216387	S9094	23800-56-8	5.4
PCM-0216236	S5358	313348-27-5	5.4
PCM-0216203	S5575	59-49-4	5.4
PCM-0216188	S5522	328542	5.4
PCM-0216171	S5454	20874-52-6	5.4
PCM-0216133	S5156	673-22-3	5.4
PCM-0216130	S5329	184475-71-6	5.4
PCM-0215878	S8575	443103-97-7	5.4
PCM-0215855	S8558	1201913-82-7	5.4
PCM-0215659	S7974	159182-43-1	5.4
PCM-0215625	S8222	836620-48-5	5.4
PCM-0215602	S8068	28097-03-2	5.4
PCM-0215547	S7673	292632-98-5	5.4
PCM-0215542	S7946	927822-86-4	5.4
PCM-0215517	S7896	35807-85-3	5.4
PCM-0215483	S7753	314045-39-1	5.4
PCM-0215411	S7718	896705-16-1	5.4
PCM-0215212	S7133	1247819-59-5	5.4
PCM-0215202	S7134	314245-33-5	5.4
PCM-0215169	S2323	11013-97-1	5.4
PCM-0215162	S3952	139-85-5	5.4
PCM-0215092	S5075	185106-16-5	5.4
PCM-0215072	S4807	3083-77-0	5.4
PCM-0215057	S4785	1986-81-8	5.4
PCM-0215024	S4806	15165-79-4	5.4
PCM-0215011	S3781	15291-76-6	5.4
PCM-0214882	S3704	36861-47-9	5.4
PCM-0214849	S4701	154-17-6	5.4
PCM-0214693	s1635	114-07-8	5.4
PCM-0214684	S2415	83207-58-3	5.4
PCM-0214572	S7015	1260251-31-7	5.4
PCM-0095809	S2619	133407-82-6	5.4
PCM-0095791	S7373	1314241-44-5	5.4
PCM-0095624	S8038	1048371-03-4	5.4
PCM-0095506	S2862	61350-00-3	5.4
PCM-0095224	S2180	1072833-77-2	5.4
PCM-0086492	S1618	651-06-9	5.4
PCM-0086283	S2466	50-27-1	5.4
PCM-0086123	S5619	5638-76-6	5.4
PCM-0085940	S3114	50-81-7	5.4
PCM-0085929	S1941	76095-16-4	5.4
PCM-0065642	S2460	104632-26-0	5.4
PCM-0065550	S1762	98-96-4	5.4
PCM-0065218	S2717	186392-40-5	5.4
PCM-0065112	S2461	57808-66-9	5.4
PCM-0065027	S4322	22059-60-5	5.4
PCM-0064753	S1747	66085-59-4	5.4
PCM-0012961	S2328	389-08-2	5.4
PCM-0215924	S3770	20977-05-3	5.1
PCM-0215538	S7790	1668553-26-1	5.1
PCM-0215214	S4183	1263-89-4	5.1
PCM-0215262	S7036	945755-56-6	4.8
PCM-0214887	S3668	69558-55-0	4.8
PCM-0214813	S3027	71720-56-4	4.8
PCM-0214648	S1701	638-94-8	4.8
PCM-0095598	S8005	438190-29-5	4.8
PCM-0095428	S2926	327036-89-5	4.8
PCM-0095414	S2711	209984-56-5	4.8
PCM-0095241	S2202	940310-85-0	4.8
PCM-0095220	S2178	328543-09-5	4.8
PCM-0095118	S1802	2627-69-2	4.8
PCM-0094996	S1363	228559-41-9	4.8
PCM-0065604	S1177	167869-21-8	4.8
PCM-0216063	S4880	33075-00-2	4.7
PCM-0215275	S4376	6109-70-2	4.7
PCM-0215149	S4973	256-96-2	4.7
PCM-0215068	S4764	207511-10-2	4.7
PCM-0215051	S3816	67909-49-3	4.7
PCM-0214942	S3654	14605-22-2	4.7
PCM-0214808	S4926	195881-94-8	4.7
PCM-0214675	S2296	471-53-4	4.7
PCM-0214665	S2159	161715-24-8	4.7
PCM-0214608	S1257	171228-49-2	4.7
PCM-0095448	S3002	366789-02-8	4.7
PCM-0095415	S2593	150683-30-0	4.7
PCM-0095347	S2779	251456-60-7	4.7
PCM-0095277	S2005	518048-05-0	4.7
PCM-0095074	S1097	957217-65-1	4.7
PCM-0090992	S2397	10605-02-4	4.7
PCM-0089058	S2343	60-81-1	4.7
PCM-0086359	S2032	90098-04-7	4.7
PCM-0086301	S4404	2066-89-9	4.7
PCM-0086249	S1756	74011-58-8	4.7
PCM-0086233	S1394	1201595	4.7
PCM-0086175	S3144	133099-07-7	4.7
PCM-0085758	S4194	134-58-7	4.7
PCM-0065027	S4143	23142-01-0	4.7
PCM-0064549	S2459	5786-21-0	4.7
PCM-0007505	S2058	2398-96-1	4.7
PCM-0216590	S5637	95789-30-3	4.6
PCM-0216564	S5568	9002-96-4	4.6
PCM-0216550	S9324	33457-62-4	4.6
PCM-0216464	S9208	68406-26-8	4.6
PCM-0216463	S9207	80321-69-3	4.6
PCM-0216413	S9130	64849-39-4	4.6
PCM-0216395	S9103	34367-04-9	4.6
PCM-0216341	S9015	26833-87-4	4.6
PCM-0216314	S9411	2586-96-1	4.6
PCM-0216281	S9337	72207-94-4	4.6
PCM-0216219	S5614	475-20-7	4.6
PCM-0216209	S5585	106-23-0	4.6
PCM-0216193	S5544	50-69-1	4.6
PCM-0216084	S5474	299-88-7	4.6
PCM-0215968	S5112	84380-01-8	4.6
PCM-0215948	S5144	2292-16-2	4.6
PCM-0215907	S5146	1453-58-3	4.6
PCM-0215833	S8565	1226781-44-7	4.6
PCM-0215809	S8363	1262417-51-5	4.6
PCM-0215746	S8368	1316695-35-8	4.6
PCM-0215590	S8106	803647-40-7	4.6
PCM-0215503	S7858	16980-89-5	4.6
PCM-0215457	S7699	950455-15-9	4.6
PCM-0215100	S4980	249921-19-5	4.6
PCM-0214803	S5531	148016-81-3	4.6
PCM-0095616	S8028	206873-63-4	4.6
PCM-0216618	S9353	56-45-1	4.3
PCM-0216268	P1025	90779-69-4	4.3
PCM-0216264	P1029	50-56-6	4.3
PCM-0216036	S4828	497-19-8	4.3
PCM-0215790	S8416	143748-18-9	4.3
PCM-0215670	S4671	38821-53-3	4.3
PCM-0215401	S4271	67814-76-0	4.3
PCM-0095539	S3050	135729-62-3	4.3
PCM-0095479	S2744	1095382-05-0	4.3
PCM-0095358	S2568	1405-10-3	4.3
PCM-0095179	S1502	15686-71-2	4.3
PCM-0090383	S1507	138402-11-6	4.3
PCM-0090207	S1982	321-30-2	4.3
PCM-0086432	S1929	57381-26-7	4.3
PCM-0064980	S2575	1404-93-9	4.3
PCM-0214669	S2266	464-92-6	4.1
PCM-0214649	S1709	50-28-2	4.1
PCM-0214626	S1467	54573-75-0	4.1
PCM-0095732	S7104	1204144-28-4	4.1
PCM-0095605	S8015	1188910-76-0	4.1
PCM-0095248	S2207	900185-01-5	4.1
PCM-0094989	S1158	1030612-90-8	4.1
PCM-0086582	S1776	89778-27-8	4.1
PCM-0085866	S4026	2192-20-3	4.1
PCM-0085798	S2542	834-28-6	4.1
PCM-0216634	S4281	609799-22-6	3.9
PCM-0216629	S9338	1034-01-1	3.9
PCM-0216603	S9008	54706-99-9	3.9
PCM-0216548	S9320	239881	3.9
PCM-0216524	S9284	30861-27-9	3.9
PCM-0216434	S9159	96990-18-0	3.9
PCM-0216378	S9082	13382-86-0	3.9
PCM-0216376	S9080	118525-40-9	3.9
PCM-0216356	S9057	3952-98-5	3.9
PCM-0216311	S9407	115909-22-3	3.9
PCM-0216305	S9400	76-66-4	3.9
PCM-0216139	S5281	72822-13-0	3.9
PCM-0216123	S4853	86408-72-2	3.9
PCM-0216060	S3880	58546-56-8	3.9
PCM-0215964	S5171	1912-24-9	3.9
PCM-0215913	S5121	150-86-7	3.9
PCM-0215572	S7784	23110-15-8	3.9
PCM-0215515	S7918	59-14-3	3.9
PCM-0215303	S7483	89464-63-1	3.9
PCM-0215136	S4882	20788-07-2	3.9
PCM-0215059	S4771	499-44-5	3.9
PCM-0214888	S3672	61270-78-8	3.9
PCM-0214828	S4650	104054-27-5	3.9
PCM-0214788	S4258	187164-19-8	3.9
PCM-0214736	S2506	80214-83-1	3.9
PCM-0214730	S3603	472-15-1	3.9
PCM-0214678	S2311	83-49-8	3.9
PCM-0095784	S7147	1432597-26-6	3.9
PCM-0095782	S7529	1572414-83-5	3.9
PCM-0095603	S4056	224452-66-8	3.9
PCM-0095557	S4009	223673-61-8	3.9
PCM-0095530	S2659	207679-81-0	3.9
PCM-0095170	S1718	142340-99-6	3.9
PCM-0094945	S1137	59937-28-9	3.9
PCM-0094863	S2437	483-14-7	3.9
PCM-0094818	S2367	1654280	3.9
PCM-0094816	S2394	480-41-1	3.9
PCM-0090618	S4015	100-88-9	3.9
PCM-0090184	S4081	127-56-0	3.9
PCM-0086281	S4881	20123-80-2	3.9
PCM-0065363	S4668	59-46-1	3.9
PCM-0064989	S2876	77086-22-7	3.9
PCM-0215956	S4791	21593-77-1	3.4
PCM-0215946	S5107	130-40-5	3.4
PCM-0215782	S7511	1619903-54-6	3.4
PCM-0215740	S8433	123653-11-2	3.4
PCM-0215708	S7144	1271022-90-2	3.4
PCM-0215539	S7813	1608125-21-8	3.4
PCM-0215342	S7091	221877-54-9	3.4
PCM-0215341	S4287	208538-73-2	3.4
PCM-0214957	S3827	14113-05-4	3.4
PCM-0214843	S4690	6805-41-0	3.4
PCM-0095629	S8040	1207360-89-1	3.4
PCM-0095387	S2694	629664-81-9	3.4
PCM-0095131	S1456	186497-07-4	3.4
PCM-0086533	S2584	25122-46-7	3.4
PCM-0086182	S3155	1722-62-9	3.4
PCM-0064916	S2040	51803-78-2	3.4
PCM-0064915	S1075	280744-09-4	3.4
PCM-0216598	S5704	88671-89-0	3.1
PCM-0216587	S5610	879-37-8	3.1
PCM-0216585	S5606	7803-58-9	3.1
PCM-0216404	S9116	51415-02-2	3.1
PCM-0216396	S9104	34620-76-3	3.1
PCM-0216320	S9420	4090-18-0	3.1
PCM-0216291	S9368	58-64-0	3.1
PCM-0216278	S9329	504-15-4	3.1
PCM-0216190	S5528	98-86-2	3.1
PCM-0216114	S8250	301356-95-6	3.1
PCM-0216103	S5343	121-34-6	3.1
PCM-0216032	S4970	106-25-2	3.1
PCM-0216021	S5236	1743-60-8	3.1
PCM-0215920	S3763	14371-10-9	3.1
PCM-0215912	S5120	487-11-6	3.1
PCM-0215732	S8370	66611-37-8	3.1
PCM-0215295	S7517	252017-04-2	3.1
PCM-0215285	S7438	1445251-22-8	3.1
PCM-0215254	S4393	24356-60-3	3.1
PCM-0215232	S7213	1009816-48-1	3.1
PCM-0214946	S3959	464-43-7	3.1
PCM-0214934	S3741	22994-85-0	3.1
PCM-0214851	S4732	23007-85-4	3.1
PCM-0214850	S4710	1452-77-3	3.1
PCM-0214842	S4673	54048-10-1	3.1
PCM-0214772	S4971	88426-33-9	3.1
PCM-0214640	S2264	71963-77-4	3.1
PCM-0214616	S1376	60282-87-3	3.1
PCM-0214566	S1466	32222-06-3	3.1
PCM-0213452	S8169	1622849-58-4	3.1
PCM-0095810	S7192	1109276-89-2	3.1
PCM-0095727	S7360	202590-98-5	3.1
PCM-0095346	S2894	607742-69-8	3.1
PCM-0095310	S2131	162401-32-3	3.1
PCM-0095080	S1195	566939-85-3	3.1
PCM-0094995	S1162	187235-37-6	3.1
PCM-0094820	S2267	527-73-1	3.1
PCM-0086387	S1312	18883-66-4	3.1
PCM-0086368	S1744	59-67-6	3.1
PCM-0086231	S3151	33342-05-1	3.1
PCM-0086128	S2503	81110-73-8	3.1
PCM-0086103	S1806	51037-30-0	3.1
PCM-0085981	S1988	51-52-5	3.1
PCM-0085888	S5397	55-56-1	3.1
PCM-0085792	S4040	68-22-4	3.1
PCM-0065638	S1657	84680-54-6	3.1
PCM-0065204	S1330	25451-15-4	3.1
PCM-0065167	S4118	56-92-8	3.1
PCM-0065129	S1332	78755-81-4	3.1
PCM-0012697	S1964	13392-28-4	3.1
PCM-0216065	S4890	73536-69-3	2.8
PCM-0215825	S8366	1883545-60-5	2.8
PCM-0215491	S7584	1234480-84-2	2.8
PCM-0215079	S4813	64544-07-6	2.8
PCM-0215076	S3975	99-50-3	2.8
PCM-0215010	S3778	5986-55-0	2.8
PCM-0095804	S7461	1073485-20-7	2.8
PCM-0095371	S5001	540737-29-9	2.8
PCM-0095263	S2221	811803-05-1	2.8
PCM-0094926	S1122	726169-73-9	2.8
PCM-0215958	S4786	1187-84-4	2.6
PCM-0215824	S7362	1258392-53-8	2.6
PCM-0215667	S4654	290297-26-6	2.6
PCM-0215494	S4028	55203-24-2	2.6
PCM-0215193	S3174	1119-34-2	2.6
PCM-0090283	S1135	150399-23-8	2.6
PCM-0086401	S1911	15826-37-6	2.6
PCM-0216557	S5418	198470-85-8	2.3
PCM-0216472	S9216	65497-07-6	2.3
PCM-0216444	S9245	104112-82-5	2.3
PCM-0216440	S9165	14941-08-3	2.3
PCM-0216433	S9158	6989-21-5	2.3
PCM-0216419	S9138	97230-47-2	2.3
PCM-0216321	S9422	20086-06-0	2.3
PCM-0216248	S5414	59198-70-8	2.3
PCM-0216240	S5389	936539-80-9	2.3
PCM-0216196	S5552	841301-32-4	2.3
PCM-0216109	S5449	5813-86-5	2.3
PCM-0216051	S5082	863-61-6	2.3
PCM-0216003	S5091	105-87-3	2.3
PCM-0215974	S5160	2237-36-7	2.3
PCM-0215923	S8673	1807861-48-8	2.3
PCM-0215869	S8304	932986-18-0	2.3
PCM-0215808	S8474	664969-54-4	2.3
PCM-0215785	S7892	1015474-32-4	2.3
PCM-0215765	S8459	1238697-26-1	2.3
PCM-0215627	S7835	1714146-59-4	2.3
PCM-0215586	S7947	141400-58-0	2.3
PCM-0215537	S7845	709002-46-0	2.3
PCM-0215390	S7660	459789-99-2	2.3
PCM-0215352	S7097	934343-74-5	2.3
PCM-0215116	S5006	6809-52-5	2.3
PCM-0215062	S4795	10161-34-9	2.3
PCM-0214976	S3780	148244-82-0	2.3
PCM-0214909	S3742	81-25-4	2.3
PCM-0214908	S3663	56287-74-2	2.3
PCM-0214835	S4515	97540-22-2	2.3
PCM-0214697	S1534	868273-06-7	2.3
PCM-0214688	S2510	21736-83-4	2.3
PCM-0214663	S3160	297-76-7	2.3
PCM-0214624	S1442	137234-62-9	2.3
PCM-0095600	S8010	866206-55-5	2.3
PCM-0095381	S2685	819812-04-9	2.3
PCM-0095160	S1480	1026785-55-6	2.3
PCM-0091108	S2333	478-01-3	2.3
PCM-0090917	S2612	488-81-3	2.3
PCM-0090388	S4112	386750-22-7	2.3
PCM-0090332	S1415	120202-66-6	2.3
PCM-0086643	S2377	491-80-5	2.3
PCM-0086591	S1828	1452000	2.3
PCM-0086271	S1884	110871-86-8	2.3
PCM-0086194	S1778	70-00-8	2.3
PCM-0086037	S5659	87233-61-2	2.3
PCM-0085769	S1937	54-85-3	2.3
PCM-0065642	S5066	104632-25-9	2.3
PCM-0065071	S1398	3056-17-5	2.3
PCM-0064912	S3188	770-05-8	2.3
PCM-0064846	S2500	34183-22-7	2.3
PCM-0064456	S4683	1308285-21-3	2.3
PCM-0216239	S5373	82508-31-4	2.1
PCM-0216013	S5043	5003-48-5	2.1
PCM-0215899	S8562	1801343-74-7	2.1
PCM-0215594	S7936	911417-87-3	2.1
PCM-0215573	S7541	944842-54-0	2.1
PCM-0215319	S7325	1493764-08-1	2.1
PCM-0215309	S7422	127191-97-3	2.1
PCM-0214838	S3971	1859240	2.1
PCM-0214821	S4625	147084-10-4	2.1
PCM-0214701	S2570	52-21-1	2.1
PCM-0213433	S7664	1285515-21-0	2.1
PCM-0095570	S7028	1201438-56-3	2.1
PCM-0095312	S2134	869357-68-6	2.1
PCM-0090910	S2250	989-51-5	2.1
PCM-0090753	S4011	99464-64-9	2.1
PCM-0086495	S1890	76963-41-2	2.1
PCM-0086349	S1025	184475-35-2	2.1
PCM-0065230	S1866	147-24-0	2.1
PCM-0064944	S1933	124-94-7	2.1
PCM-0216589	S5617	544-63-8	1.7
PCM-0216194	S5545	302-84-1	1.7
PCM-0216043	S4972	28319-77-9	1.7
PCM-0086311	S1615	106266-06-2	1.7
PCM-0085975	S1023	183319-69-9	1.7
PCM-0085899	S2076	83915-83-7	1.7
PCM-0065463	S5412	80382-23-6	1.7
PCM-0215166	S2457	21462-39-5	1.6
PCM-0215133	S4861	59-48-3	1.6
PCM-0214961	S3836	23513-14-6	1.6
PCM-0214926	S3739	112965-21-6	1.6
PCM-0214911	S3711	5749-67-7	1.6
PCM-0214868	S3605	507-70-0	1.6
PCM-0214819	S4516	464-49-3	1.6
PCM-0214817	S4514	99-15-0	1.6
PCM-0214754	S4147	117772-70-0	1.6
PCM-0214703	S2656	908115-27-5	1.6
PCM-0095499	S3033	274901-16-5	1.6
PCM-0095490	S2750	452342-67-5	1.6
PCM-0095348	S2781	213261-59-7	1.6
PCM-0095328	S2550	124937-52-6	1.6
PCM-0095202	S2594	68497-62-1	1.6
PCM-0095176	S1497	146464-95-1	1.6
PCM-0095086	S1297	152044-53-6	1.6
PCM-0095076	S1192	112887-68-0	1.6
PCM-0090233	S3076	63585-09-1	1.6
PCM-0086511	S3132	127-79-7	1.6
PCM-0086345	S2087	129101-54-8	1.6
PCM-0086338	S3105	124858-35-1	1.6
PCM-0064661	S1409	81403-68-1	1.6
PCM-0216620	S9373	141-12-8	1.5
PCM-0216555	S5385	170105-16-5	1.5
PCM-0216549	S9322	38665-01-9	1.5
PCM-0216477	S9221	458-36-6	1.5
PCM-0216458	S9199	69884-00-0	1.5
PCM-0216400	S9108	41059-79-4	1.5
PCM-0216288	S9360	491-36-1	1.5
PCM-0216155	S5408	78-79-5	1.5
PCM-0216042	S8698	1654725-02-6	1.5
PCM-0215957	S5133	6381-77-7	1.5
PCM-0215870	S8637	761423-87-4	1.5
PCM-0215862	S8254	1083162-61-1	1.5
PCM-0215716	S8190	1884712-47-3	1.5
PCM-0215506	S7857	76939-46-3	1.5
PCM-0215447	S7748	1616391-65-1	1.5
PCM-0215402	S7611	1418308-27-6	1.5
PCM-0215398	S7606	361185-42-4	1.5
PCM-0215274	S7143	1243244-14-5	1.5
PCM-0214719	S1221	891986	1.5
PCM-0095757	S7086	1127442-82-3	1.5
PCM-0064448	S5239	217797-14-3	1.5
PCM-0216648	S5667	1194506-26-7	1.4
PCM-0215244	S7035	1251156-08-7	1.4
PCM-0215093	S5623	843663-66-1	1.4
PCM-0095196	S1526	950769-58-1	1.4
PCM-0095091	S1531	1094614-85-3	1.4
PCM-0094949	S1218	123318-82-1	1.4
PCM-0094929	S1328	41340-25-4	1.4
PCM-0090553	S2586	624-49-7	1.4
PCM-0085852	S3124	1177-87-3	1.4
PCM-0215877	S5362	987-78-0	0.9
PCM-0215206	S3749	66905-23-5	0.9
PCM-0215186	S1624	121268-17-5	0.9
PCM-0215130	S5635	52-90-4	0.9
PCM-0065422	S1384	50924-49-7	0.9
PCM-0216644	S5678	6025-53-2	0.8
PCM-0216643	S5657	153773-82-1	0.8
PCM-0216621	S9375	118-93-4	0.8
PCM-0216499	S9251	737-52-0	0.8
PCM-0216456	S9195	34612-38-9	0.8
PCM-0216450	S9182	25127-29-1	0.8
PCM-0216350	S9045	74285-86-2	0.8
PCM-0216235	S5356	80370-57-6	0.8
PCM-0215916	S5103	127-40-2	0.8
PCM-0215909	S5148	547-65-9	0.8
PCM-0215903	S8608	34240-05-6	0.8
PCM-0215854	S8591	1426138-42-2	0.8
PCM-0215799	S8419	1140964-99-3	0.8
PCM-0215683	S7723	5608-24-2	0.8
PCM-0215597	S7796	1401966-69-5	0.8
PCM-0215569	S7900	459147-39-8	0.8
PCM-0215334	S7546	348086-71-5	0.8
PCM-0215291	S7451	708219-39-0	0.8
PCM-0215233	S7217	300586-90-7	0.8
PCM-0215084	S3986	87-72-9	0.8
PCM-0215017	S3796	58543-16-1	0.8
PCM-0214953	S3819	130848-06-5	0.8
PCM-0214904	S3727	503070-58-4	0.8
PCM-0214869	S3606	33889-68-8	0.8
PCM-0214840	S4636	906093-29-6	0.8
PCM-0214822	S4639	913611-97-9	0.8
PCM-0214769	S4085	116209-55-3, 93221-48-8(free base)	0.8
PCM-0214748	S4046	313-06-4	0.8
PCM-0214694	S2623	873697-71-3	0.8
PCM-0214659	S2302	1405-86-3	0.8
PCM-0214650	S5709	6533-00-2	0.8
PCM-0095798	S8072	2044451	0.8
PCM-0095789	S7285	1418013-75-8	0.8
PCM-0095778	S7449	6960-45-8	0.8
PCM-0095679	S1030	404950-80-7	0.8
PCM-0095594	S3140	101152-94-7	0.8
PCM-0095573	S7046	20350-15-6	0.8
PCM-0095487	S2627	1310693-92-5	0.8
PCM-0095001	S1367	69408-81-7	0.8
PCM-0090124	S5649	10246-75-0	0.8
PCM-0087244	S2299	485-72-3	0.8
PCM-0086318	S1604	144689-63-4	0.8
PCM-0086280	S2511	2447-57-6	0.8
PCM-0086112	S2119	23288-49-5	0.8
PCM-0085990	S2069	74863-84-6	0.8
PCM-0085977	S1644	59-87-0	0.8
PCM-0085824	S1504	479-18-5	0.8
PCM-0065623	S2915	22978-25-2	0.8
PCM-0065456	S2066	75438-57-2	0.8
PCM-0064775	S1280	71675-85-9	0.8
PCM-0215929	S3871	541-91-3	0.7
PCM-0215634	S7953	738606-46-7	0.7
PCM-0095512	S2632	357263-13-9	0.7
PCM-0095488	S2749	1245537-68-1	0.7
PCM-0095237	S2193	929095-18-1	0.7
PCM-0095158	S1475	1236699-92-5	0.7
PCM-0085949	S3043	N/A	0.7
PCM-0065551	S2349	84-26-4	0.7
PCM-0216479	S9225	11031-45-1	0
PCM-0216442	S9167	546-97-4	0
PCM-0216417	S9135	80286-58-4	0
PCM-0216326	S9431	30045-16-0	0
PCM-0216323	S9428	474-07-7	0
PCM-0216302	S9396	60976-49-0	0
PCM-0216173	S5457	85643-19-2	0
PCM-0216147	S5375	706-14-9	0
PCM-0216144	S5364	95167-41-2	0
PCM-0216045	S5040	55297-95-5	0
PCM-0215944	S3681	58-95-7	0
PCM-0215898	S1750	6197-30-4	0
PCM-0215767	S8339	1313883-00-9	0
PCM-0215755	S8193	1383982-64-6	0
PCM-0215751	S7724	5291-32-7	0
PCM-0215518	S7103	1282512-48-4	0
PCM-0215499	S7239	1380672-07-0	0
PCM-0215468	S7811	326914-06-1	0
PCM-0215461	S7655	1439399-58-2	0
PCM-0215403	S7591	1374601-40-7	0
PCM-0215360	S7368	1536200-31-3	0
PCM-0215323	S7452	957485-64-2	0
PCM-0215180	S7976	489415-96-5	0
PCM-0215170	S3810	27740-01-8	0
PCM-0215158	S4983	110-44-1	0
PCM-0215157	S4982	1081-34-1	0
PCM-0215138	S4885	19388-87-5	0
PCM-0215131	S4830	69-79-4	0
PCM-0215086	S9348	99-20-7	0
PCM-0215042	S3859	498-00-0	0
PCM-0214996	S3873	19367-38-5	0
PCM-0214983	S3757	890-38-0	0
PCM-0214978	S3912	24316-19-6	0
PCM-0214970	S3758	6080-33-7	0
PCM-0214855	S4734	150812-13-8	0
PCM-0214764	S4169	108605-62-5	0
PCM-0214692	S2543	103980-44-5	0
PCM-0214689	S2533	23239-51-2	0
PCM-0213331	S7334	1435488-37-1	0
PCM-0102069	S8144	55837-20-2	0
PCM-0102024	S8434	1290541-46-6	0
PCM-0095532	S3045	26328-04-1	0
[truncated: 1,727 more rows]
